# Supplementary material for: X6: A Novel Antibody for Potential Use in Gluten Quantification
Source: Molecules. 2020 Jul 8;25(14):3107. doi: 10.3390/molecules25143107 (PMC7397180; doi:10.3390/molecules25143107)
Supplement: Supplementary file 1 [file molecules-25-03107-s001.zip]

Archive with 5 entries (4 files):
- supplementary/
- supplementary/S1 Characteristics of Products.csv
- supplementary/S2 Mapping Data.xlsx
- supplementary/S3 Antibody Characteristics.xlsx
- supplementary/S4 Correlation Data.csv
