# Supplementary material for: X6: A Novel Antibody for Potential Use in Gluten Quantification
Source: Molecules. 2020 Jul 8;25(14):3107. doi: 10.3390/molecules25143107 (PMC7397180; doi:10.3390/molecules25143107)
Supplement: Supplementary file 1 [file molecules-25-03107-s001.zip › supplementary/S1 Characteristics of Products.csv]

Product ID;G12	ppm;X6	ppm;R5	ppm;Type;Origin;Result (R5 as reference);ROC-Result (R5 as reference)
1;8	835;11	628;14	473;flour;buckwheat;NEGATIVE;0
2;3	529;3	536;5	537;snack;buckwheat;NEGATIVE;0
3;0	306;0	8904;1	891;snack; flax;NEGATIVE;0
4;7	219;0	01;0	447;snack;corn;NEGATIVE;0
5;9	725;0	01;1	237;snack;corn;NEGATIVE;0
6;2	198;0	01;0	224;snack; rice;NEGATIVE;0
7;6	736;5	4328;13	082;flour;hemp;NEGATIVE;0
8;4	064;0	01;0	338;snack; rice;NEGATIVE;0
9;0	01;0	2896;0	01;snack;buckwheat;NEGATIVE;0
10;16	942;0	01;0	108;snack;corn;NEGATIVE;0
11;1	285;0	01;0	141;snack; rice;NEGATIVE;0
12;6	406;2	6488;5	485;snack;corn;NEGATIVE;0
13;10	604;0	9208;3	651;snack; amaranth;NEGATIVE;0
14;6	547;2	176;5	204;flour; rice;NEGATIVE;0
15;5	902;14	2672;7;flour; flax;NEGATIVE;0
16;4	856;6	424;3	924;flour; flax;NEGATIVE;0
17;0	255;0	01;0	759;snack;buckwheat;NEGATIVE;0
18;3	175;3	332;7	215;unprocessed; quinoa;NEGATIVE;0
19;2	989;7	6712;11	195;snack; flax;NEGATIVE;0
20;1	955;8	8112;8	197;bakery; amaranth;NEGATIVE;0
21;10	267;12	884;17	242;bakery;mixed;NEGATIVE;0
22;31	24;41	256;48	964;bakery; amaranth;POSITIVE;1
23;5	947;7	0432;11	761;bakery;mixed;NEGATIVE;0
24;2	007;4	0984;2	649;flour;corn;NEGATIVE;0
25;3	36;4	8392;4	607;flour;soybeans;NEGATIVE;0
26;0	644;0	4992;1	2;unprocessed;soybeans;NEGATIVE;0
27;3	547;0	01;9	167;flour;soybeans;NEGATIVE;0
28;1	431;0	01;0	537;flour;coconut;NEGATIVE;0
29;0	694;0	01;0	278;bakery;mixed;NEGATIVE;0
30;1	326;2	1832;1	102;flour;coconut;NEGATIVE;0
31;30	064;64	9648;71	249;unprocessed;millet;POSITIVE;1
32;6	337;1	5472;1	118;flour; rice;NEGATIVE;0
33;0	826;0	01;0	01;flour;mixed;NEGATIVE;0
34;5	729;6	88;5	772;snack;corn;NEGATIVE;0
35;1	61;1	2448;0	567;bakery;mixed;NEGATIVE;0
36;0	242;0	4992;0	704;flour;soybeans;NEGATIVE;0
37;1	096;1	748;0	725;flour;soybeans;NEGATIVE;0
38;13186	5;21767	4;19272;high;snack;POSITIVE;1
39;19087	5;24954;22673	25;high;mixed;POSITIVE;1
40;20420	25;29262	6;27107	25;high;mixed;POSITIVE;1
41;17456	25;24816	6;20173	5;high;mixed;POSITIVE;1
42;3908	25;4044;3145	5;high;pea flour;POSITIVE;1
43;9756	75;11402	4;10499	25;high;mixed;POSITIVE;1
44;42210;78600;69565;high;snack;POSITIVE;1
45;55260;157184;109560;high;snack;POSITIVE;1
46;96	275;314	02;256	025;high;chickpea flour;POSITIVE;1
47;243	975;1102	74;726	375;high;oat;POSITIVE;1
48;1332	45;2727	72;2231	7;high;oat;POSITIVE;1
49;5287	5;7983	84;7570	65;high;mixed;POSITIVE;1
50;0	01;0	01;0	081;unprocessed;Dill seeds;NEGATIVE;0
51;0	01;0	01;0	708;unprocessed;chickpea;NEGATIVE;0
52;0	01;0	01;0	001;unprocessed;roasted hazelnut ;NEGATIVE;0
53;0	628;0	26;0	543;unprocessed;poppy seeds;NEGATIVE;0
54;0	01;0	01;0	051;unprocessed;dried hazelnut;NEGATIVE;0
55;0	01;0	01;0	011;unprocessed;CARDAMON;NEGATIVE;0
56;12	139;1	8776;1	018;bakery;mixed;NEGATIVE;0
57;18	542;14	7336;20	223;bakery;mixed;POSITIVE;1
58;0	01;0	01;0	994;unprocessed;quinoa;NEGATIVE;0
59;0	01;0	01;0	045;unprocessed;ALMOND;NEGATIVE;0
60;0	088;0	01;0	001;unprocessed;WALNUT;NEGATIVE;0
61;0	01;0	01;0	045;unprocessed; brown flax;NEGATIVE;0
62;0	01;0	01;0	051;unprocessed;SESAME;NEGATIVE;0
63;16	815;1	8272;3	456;unprocessed;MILLET;NEGATIVE;0
64;2	55;0	01;0	238;unprocessed;Unpeeled peanuts;NEGATIVE;0
65;0	628;1	7216;0	963;unprocessed;BEAN BLACK;NEGATIVE;0
66;4	66;5	0648;6	184;unprocessed;LENTIL;NEGATIVE;0
67;16	685;18	396;22	546;flour;buckwheat;POSITIVE;1
68;8	493;19	8032;11	319;flour; flax;NEGATIVE;0
69;7	095;9	3072;7	53;snack;corn;NEGATIVE;0
70;8	136;0	01;0	1;snack;corn;NEGATIVE;0
71;16	427;20	4584;24	291;snack;mixed;POSITIVE;1
72;56	035;37	2736;45	956;snack;corn;POSITIVE;1
73;6	452;6	8512;6	62;bakery;mixed;NEGATIVE;0
74;0	628;1	7216;0	963;bakery;mixed;NEGATIVE;0
75;5	384;5	3512;4	212;bakery;mixed;NEGATIVE;0
76;1	845;2	496;1	439;bakery;mixed;NEGATIVE;0
77;8	713;9	8616;9	084;bakery;mixed;NEGATIVE;0
78;9	54;8	5816;7	495;bakery;mixed;NEGATIVE;0
79;14	023;17	8648;16	257;bakery;mixed;NEGATIVE;0
80;13	882;17	416;17	891;bakery;mixed;NEGATIVE;0
;;;;;;;
;ND replaced with 0	01;;;;;;
