# Supplementary material for: X6: A Novel Antibody for Potential Use in Gluten Quantification
Source: Molecules. 2020 Jul 8;25(14):3107. doi: 10.3390/molecules25143107 (PMC7397180; doi:10.3390/molecules25143107)
Supplement: Supplementary file 1 [file molecules-25-03107-s001.zip › supplementary/S2 Mapping Data.xlsx]

## Sheet: S3 Mapping Data
	Substitute	Position	Intensity	Deviation
1	A	12Y	12615.6	-38.7369
2	C	12Y	13482.1	-34.5291
3	D	12Y	13258.4	-35.6154
4	E	12Y	13579	-34.0585
5	F	12Y	13141.4	-36.1836
6	G	12Y	13389.2	-34.9802
7	H	12Y	16545.3	-19.6538
8	I	12Y	15058.8	-26.8724
9	K	12Y	3512.7	-82.9418
10	L	12Y	13418.2	-34.8394
11	M	12Y	20019.3	-2.78354
12	N	12Y	21715.7	5.45441
13	P	12Y	7468.3	-63.7329
14	Q	12Y	7430.3	-63.9174
15	R	12Y	9564.7	-53.5525
16	S	12Y	10429	-49.3553
17	T	12Y	15564	-24.4191
18	V	12Y	23305.8	13.1762
19	W	12Y	3576.8	-82.6306
20	Y	12Y	20592.5	0
21	A	11P	10086.8	-51.0171
22	C	11P	12009	-41.6827
23	D	11P	12660.3	-38.5198
24	E	11P	12725.9	-38.2013
25	F	11P	11766.7	-42.8593
26	G	11P	12026.7	-41.5967
27	H	11P	12640.8	-38.6145
28	I	11P	12991.9	-36.9096
29	K	11P	12880.6	-37.45
30	L	11P	13010	-36.8217
31	M	11P	13026.9	-36.7396
32	N	11P	12586.5	-38.8782
33	P	11P	20592.5	0
34	Q	11P	11131.8	-45.9425
35	R	11P	11117.2	-46.0134
36	S	11P	12553.3	-39.0395
37	T	11P	15135	-26.5024
38	V	11P	12630	-38.667
39	W	11P	3476.3	-83.1186
40	Y	11P	7486.5	-63.6445
41	A	10L	14170.3	-31.1871
42	C	10L	13757.9	-33.1898
43	D	10L	13400.2	-34.9268
44	E	10L	12571.6	-38.9506
45	F	10L	11897.6	-42.2236
46	G	10L	12023.3	-41.6132
47	H	10L	12160	-40.9494
48	I	10L	11159.7	-45.807
49	K	10L	11039.9	-46.3887
50	L	10L	20592.5	0
51	M	10L	23725.3	15.2133
52	N	10L	22520	9.3602
53	P	10L	19692.3	-4.37149
54	Q	10L	30677.8	48.9756
55	R	10L	13358.7	-35.1283
56	S	10L	19049.8	-7.49156
57	T	10L	19523.5	-5.19121
58	V	10L	21998.2	6.82627
59	W	10L	8454	-58.9462
60	Y	10L	13914.8	-32.4278
61	A	9Q	16211.3	-21.2757
62	C	9Q	12279	-40.3715
63	D	9Q	33157.3	61.0164
64	E	9Q	41552.7	101.786
65	F	9Q	10861.3	-47.256
66	G	9Q	12318.2	-40.1811
67	H	9Q	16397.6	-20.371
68	I	9Q	15442.4	-25.0096
69	K	9Q	14945.9	-27.4207
70	L	9Q	15683.6	-23.8383
71	M	9Q	16174.8	-21.453
72	N	9Q	15017.2	-27.0744
73	P	9Q	13980.2	-32.1102
74	Q	9Q	20592.5	0
75	R	9Q	10722	-47.9325
76	S	9Q	18274.3	-11.2575
77	T	9Q	22723.8	10.3499
78	V	9Q	21798.3	5.85553
79	W	9Q	5696	-72.3394
80	Y	9Q	8244.5	-59.9636
81	A	8P	4640.3	-77.4661
82	C	8P	707.7	-96.5633
83	D	8P	5781.2	-71.9257
84	E	8P	16790	-18.4655
85	F	8P	2949.8	-85.6754
86	G	8P	1605.7	-92.2025
87	H	8P	6738.5	-67.2769
88	I	8P	2135.7	-89.6287
89	K	8P	2648.5	-87.1385
90	L	8P	2928.2	-85.7803
91	M	8P	15284.8	-25.7749
92	N	8P	2938.3	-85.7312
93	P	8P	20592.5	0
94	Q	8P	4937	-76.0253
95	R	8P	3989.2	-80.6279
96	S	8P	4865.3	-76.3734
97	T	8P	5800.5	-71.832
98	V	8P	4608.2	-77.6219
99	W	8P	62	-99.6989
100	Y	8P	632.7	-96.9275
101	A	7Q	14842.3	-27.9238
102	C	7Q	6166	-70.0571
103	D	7Q	18659.5	-9.38691
104	E	7Q	44905.3	118.066
105	F	7Q	3109.7	-84.8989
106	G	7Q	16952.3	-17.6773
107	H	7Q	19515.8	-5.2286
108	I	7Q	9417.8	-54.2659
109	K	7Q	5778.5	-71.9388
110	L	7Q	6536	-68.2603
111	M	7Q	32014.7	55.4678
112	N	7Q	19848	-3.61539
113	P	7Q	29088.5	41.2577
114	Q	7Q	20592.5	0
115	R	7Q	12641.2	-38.6126
116	S	7Q	14106.3	-31.4979
117	T	7Q	18502.7	-10.1484
118	V	7Q	20997.3	1.96576
119	W	7Q	742.5	-96.3943
120	Y	7Q	3267.2	-84.134
121	A	6P	5943.7	-71.1366
122	C	6P	0	-100
123	D	6P	0	-100
124	E	6P	184.7	-99.1031
125	F	6P	4378	-78.7398
126	G	6P	0	-100
127	H	6P	0	-100
128	I	6P	0	-100
129	K	6P	813.7	-96.0486
130	L	6P	76	-99.6309
131	M	6P	0	-100
132	N	6P	0	-100
133	P	6P	20592.5	0
134	Q	6P	0	-100
135	R	6P	4061.3	-80.2778
136	S	6P	0	-100
137	T	6P	1087.7	-94.718
138	V	6P	347.5	-98.3125
139	W	6P	0	-100
140	Y	6P	2.3	-99.9888
141	A	5F	0	-100
142	C	5F	0	-100
143	D	5F	120.3	-99.4158
144	E	5F	27	-99.8689
145	F	5F	20592.5	0
146	G	5F	0	-100
147	H	5F	104.7	-99.4916
148	I	5F	4.5	-99.9781
149	K	5F	1405.5	-93.1747
150	L	5F	51.5	-99.7499
151	M	5F	240.7	-98.8311
152	N	5F	230.7	-98.8797
153	P	5F	2120.7	-89.7016
154	Q	5F	1055.8	-94.8729
155	R	5F	2259	-89.03
156	S	5F	0	-100
157	T	5F	891.8	-95.6693
158	V	5F	0	-100
159	W	5F	4883.7	-76.2841
160	Y	5F	36	-99.8252
161	A	4P	0	-100
162	C	4P	0	-100
163	D	4P	292.5	-98.5796
164	E	4P	0	-100
165	F	4P	0	-100
166	G	4P	146.2	-99.29
167	H	4P	58.2	-99.7174
168	I	4P	0	-100
169	K	4P	0	-100
170	L	4P	607.8	-97.0484
171	M	4P	0	-100
172	N	4P	1193.5	-94.2042
173	P	4P	20592.5	0
174	Q	4P	70	-99.6601
175	R	4P	1317.8	-93.6006
176	S	4P	1144.5	-94.4422
177	T	4P	0	-100
178	V	4P	0	-100
179	W	4P	285	-98.616
180	Y	4P	0	-100
181	A	3Q	117.3	-99.4304
182	C	3Q	2132.5	-89.6443
183	D	3Q	2445.7	-88.1233
184	E	3Q	19769.2	-3.99806
185	F	3Q	0	-100
186	G	3Q	0	-100
187	H	3Q	3839.3	-81.3558
188	I	3Q	24106.8	17.0659
189	K	3Q	1698.8	-91.7504
190	L	3Q	1704.7	-91.7217
191	M	3Q	9853	-52.1525
192	N	3Q	4489.3	-78.1993
193	P	3Q	0	-100
194	Q	3Q	20592.5	0
195	R	3Q	0	-100
196	S	3Q	12269.5	-40.4176
197	T	3Q	38255.5	85.7739
198	V	3Q	36226.2	75.9194
199	W	3Q	0	-100
200	Y	3Q	0	-100
201	A	2L	4958.5	-75.9208
202	C	2L	6201.7	-69.8837
203	D	2L	1642.3	-92.0248
204	E	2L	10727	-47.9082
205	F	2L	24944.5	21.1339
206	G	2L	341.2	-98.3431
207	H	2L	11353.3	-44.8668
208	I	2L	10577.5	-48.6342
209	K	2L	2015.2	-90.2139
210	L	2L	20592.5	0
211	M	2L	59683	189.829
212	N	2L	6947.5	-66.262
213	P	2L	2804.7	-86.38
214	Q	2L	55834.7	171.141
215	R	2L	6609.7	-67.9024
216	S	2L	2182	-89.4039
217	T	2L	3462	-83.1881
218	V	2L	9303.8	-54.8195
219	W	2L	7962.2	-61.3345
220	Y	2L	13613	-33.8934
221	A	1Q	2311.2	-88.7765
222	C	1Q	2144.7	-89.585
223	D	1Q	932.3	-95.4726
224	E	1Q	999	-95.1487
225	F	1Q	2977.7	-85.5399
226	G	1Q	2690.3	-86.9355
227	H	1Q	3449.3	-83.2497
228	I	1Q	5095.2	-75.257
229	K	1Q	1006.3	-95.1133
230	L	1Q	3239.2	-84.27
231	M	1Q	948	-95.3964
232	N	1Q	38618.7	87.5377
233	P	1Q	15135.8	-26.4985
234	Q	1Q	20592.5	0
235	R	1Q	1000.3	-95.1424
236	S	1Q	2036.3	-90.1114
237	T	1Q	3290.3	-84.0219
238	V	1Q	11959.3	-41.924
239	W	1Q	0	-100
240	Y	1Q	706.8	-96.5677

## Sheet: Peptide Map
Peptide Map QLQPFPQPQLPY Substitution Scan (PEP20185101069) - Mouse Monoclonal Antibody XGY6
Microarray Content:	Substitution scan of wild type peptide QLQPFPQPQLPY with exchange of all amino acid positions by the 20 main amino acids
Sample:	Mouse monoclonal antibody XGY6
Peptide Length:	12 aa
Number of Peptides:	240
Number of Spots:	720 (peptides printed in triplicate)
HA Controls:	YPYDVPDYAG	80 spots
Mouse mAb XGY6, 1 µg/ml		1	2	3	4	5	6	7	8	9	10	11	12	13	14	15	16	17	18	19	20	21	22	23	24	25	26	27	28	29	30	31	32	33	34	35	36	37	38	39	40	41	42	43	44	45	46	47	48
	YPYDVPDYAG	G	YPYDVPDYAG	G	YPYDVPDYAG	G	YPYDVPDYAG	G	YPYDVPDYAG	G	YPYDVPDYAG	G	YPYDVPDYAG	G	YPYDVPDYAG	G	YPYDVPDYAG	G	YPYDVPDYAG	G	YPYDVPDYAG	G	YPYDVPDYAG	G	YPYDVPDYAG	G	YPYDVPDYAG	G	YPYDVPDYAG	G	YPYDVPDYAG	G	YPYDVPDYAG	G	YPYDVPDYAG	G	YPYDVPDYAG	G	YPYDVPDYAG	G	YPYDVPDYAG	G	YPYDVPDYAG	G	YPYDVPDYAG	G	YPYDVPDYAG	G	YPYDVPDYAG
1	YPYDVPDYAG
2	G		QLQPFPQPQLPA	QLQPFPQPQLPC	QLQPFPQPQLPD	QLQPFPQPQLPE	QLQPFPQPQLPF	QLQPFPQPQLPG	QLQPFPQPQLPH	QLQPFPQPQLPI	QLQPFPQPQLPK	QLQPFPQPQLPL	QLQPFPQPQLPM	QLQPFPQPQLPN	QLQPFPQPQLPP	QLQPFPQPQLPQ	QLQPFPQPQLPR	QLQPFPQPQLPS	QLQPFPQPQLPT	QLQPFPQPQLPV	QLQPFPQPQLPW	QLQPFPQPQLPY		QLQPFPQPQLPA	QLQPFPQPQLPC	QLQPFPQPQLPD	QLQPFPQPQLPE	QLQPFPQPQLPF	QLQPFPQPQLPG	QLQPFPQPQLPH	QLQPFPQPQLPI	QLQPFPQPQLPK	QLQPFPQPQLPL	QLQPFPQPQLPM	QLQPFPQPQLPN	QLQPFPQPQLPP	QLQPFPQPQLPQ	QLQPFPQPQLPR	QLQPFPQPQLPS	QLQPFPQPQLPT	QLQPFPQPQLPV	QLQPFPQPQLPW	QLQPFPQPQLPY		QLQPFPQPQLPA	QLQPFPQPQLPC	QLQPFPQPQLPD	QLQPFPQPQLPE	QLQPFPQPQLPF
3	YPYDVPDYAG		QLQPFPQPQLAY	QLQPFPQPQLCY	QLQPFPQPQLDY	QLQPFPQPQLEY	QLQPFPQPQLFY	QLQPFPQPQLGY	QLQPFPQPQLHY	QLQPFPQPQLIY	QLQPFPQPQLKY	QLQPFPQPQLLY	QLQPFPQPQLMY	QLQPFPQPQLNY	QLQPFPQPQLPY	QLQPFPQPQLQY	QLQPFPQPQLRY	QLQPFPQPQLSY	QLQPFPQPQLTY	QLQPFPQPQLVY	QLQPFPQPQLWY	QLQPFPQPQLYY		QLQPFPQPQLAY	QLQPFPQPQLCY	QLQPFPQPQLDY	QLQPFPQPQLEY	QLQPFPQPQLFY	QLQPFPQPQLGY	QLQPFPQPQLHY	QLQPFPQPQLIY	QLQPFPQPQLKY	QLQPFPQPQLLY	QLQPFPQPQLMY	QLQPFPQPQLNY	QLQPFPQPQLPY	QLQPFPQPQLQY	QLQPFPQPQLRY	QLQPFPQPQLSY	QLQPFPQPQLTY	QLQPFPQPQLVY	QLQPFPQPQLWY	QLQPFPQPQLYY		QLQPFPQPQLAY	QLQPFPQPQLCY	QLQPFPQPQLDY	QLQPFPQPQLEY	QLQPFPQPQLFY
4	G		QLQPFPQPQAPY	QLQPFPQPQCPY	QLQPFPQPQDPY	QLQPFPQPQEPY	QLQPFPQPQFPY	QLQPFPQPQGPY	QLQPFPQPQHPY	QLQPFPQPQIPY	QLQPFPQPQKPY	QLQPFPQPQLPY	QLQPFPQPQMPY	QLQPFPQPQNPY	QLQPFPQPQPPY	QLQPFPQPQQPY	QLQPFPQPQRPY	QLQPFPQPQSPY	QLQPFPQPQTPY	QLQPFPQPQVPY	QLQPFPQPQWPY	QLQPFPQPQYPY		QLQPFPQPQAPY	QLQPFPQPQCPY	QLQPFPQPQDPY	QLQPFPQPQEPY	QLQPFPQPQFPY	QLQPFPQPQGPY	QLQPFPQPQHPY	QLQPFPQPQIPY	QLQPFPQPQKPY	QLQPFPQPQLPY	QLQPFPQPQMPY	QLQPFPQPQNPY	QLQPFPQPQPPY	QLQPFPQPQQPY	QLQPFPQPQRPY	QLQPFPQPQSPY	QLQPFPQPQTPY	QLQPFPQPQVPY	QLQPFPQPQWPY	QLQPFPQPQYPY		QLQPFPQPQAPY	QLQPFPQPQCPY	QLQPFPQPQDPY	QLQPFPQPQEPY	QLQPFPQPQFPY
5	YPYDVPDYAG		QLQPFPQPALPY	QLQPFPQPCLPY	QLQPFPQPDLPY	QLQPFPQPELPY	QLQPFPQPFLPY	QLQPFPQPGLPY	QLQPFPQPHLPY	QLQPFPQPILPY	QLQPFPQPKLPY	QLQPFPQPLLPY	QLQPFPQPMLPY	QLQPFPQPNLPY	QLQPFPQPPLPY	QLQPFPQPQLPY	QLQPFPQPRLPY	QLQPFPQPSLPY	QLQPFPQPTLPY	QLQPFPQPVLPY	QLQPFPQPWLPY	QLQPFPQPYLPY		QLQPFPQPALPY	QLQPFPQPCLPY	QLQPFPQPDLPY	QLQPFPQPELPY	QLQPFPQPFLPY	QLQPFPQPGLPY	QLQPFPQPHLPY	QLQPFPQPILPY	QLQPFPQPKLPY	QLQPFPQPLLPY	QLQPFPQPMLPY	QLQPFPQPNLPY	QLQPFPQPPLPY	QLQPFPQPQLPY	QLQPFPQPRLPY	QLQPFPQPSLPY	QLQPFPQPTLPY	QLQPFPQPVLPY	QLQPFPQPWLPY	QLQPFPQPYLPY		QLQPFPQPALPY	QLQPFPQPCLPY	QLQPFPQPDLPY	QLQPFPQPELPY	QLQPFPQPFLPY
6	G		QLQPFPQAQLPY	QLQPFPQCQLPY	QLQPFPQDQLPY	QLQPFPQEQLPY	QLQPFPQFQLPY	QLQPFPQGQLPY	QLQPFPQHQLPY	QLQPFPQIQLPY	QLQPFPQKQLPY	QLQPFPQLQLPY	QLQPFPQMQLPY	QLQPFPQNQLPY	QLQPFPQPQLPY	QLQPFPQQQLPY	QLQPFPQRQLPY	QLQPFPQSQLPY	QLQPFPQTQLPY	QLQPFPQVQLPY	QLQPFPQWQLPY	QLQPFPQYQLPY		QLQPFPQAQLPY	QLQPFPQCQLPY	QLQPFPQDQLPY	QLQPFPQEQLPY	QLQPFPQFQLPY	QLQPFPQGQLPY	QLQPFPQHQLPY	QLQPFPQIQLPY	QLQPFPQKQLPY	QLQPFPQLQLPY	QLQPFPQMQLPY	QLQPFPQNQLPY	QLQPFPQPQLPY	QLQPFPQQQLPY	QLQPFPQRQLPY	QLQPFPQSQLPY	QLQPFPQTQLPY	QLQPFPQVQLPY	QLQPFPQWQLPY	QLQPFPQYQLPY		QLQPFPQAQLPY	QLQPFPQCQLPY	QLQPFPQDQLPY	QLQPFPQEQLPY	QLQPFPQFQLPY
7	YPYDVPDYAG		QLQPFPAPQLPY	QLQPFPCPQLPY	QLQPFPDPQLPY	QLQPFPEPQLPY	QLQPFPFPQLPY	QLQPFPGPQLPY	QLQPFPHPQLPY	QLQPFPIPQLPY	QLQPFPKPQLPY	QLQPFPLPQLPY	QLQPFPMPQLPY	QLQPFPNPQLPY	QLQPFPPPQLPY	QLQPFPQPQLPY	QLQPFPRPQLPY	QLQPFPSPQLPY	QLQPFPTPQLPY	QLQPFPVPQLPY	QLQPFPWPQLPY	QLQPFPYPQLPY		QLQPFPAPQLPY	QLQPFPCPQLPY	QLQPFPDPQLPY	QLQPFPEPQLPY	QLQPFPFPQLPY	QLQPFPGPQLPY	QLQPFPHPQLPY	QLQPFPIPQLPY	QLQPFPKPQLPY	QLQPFPLPQLPY	QLQPFPMPQLPY	QLQPFPNPQLPY	QLQPFPPPQLPY	QLQPFPQPQLPY	QLQPFPRPQLPY	QLQPFPSPQLPY	QLQPFPTPQLPY	QLQPFPVPQLPY	QLQPFPWPQLPY	QLQPFPYPQLPY		QLQPFPAPQLPY	QLQPFPCPQLPY	QLQPFPDPQLPY	QLQPFPEPQLPY	QLQPFPFPQLPY
8	G		QLQPFAQPQLPY	QLQPFCQPQLPY	QLQPFDQPQLPY	QLQPFEQPQLPY	QLQPFFQPQLPY	QLQPFGQPQLPY	QLQPFHQPQLPY	QLQPFIQPQLPY	QLQPFKQPQLPY	QLQPFLQPQLPY	QLQPFMQPQLPY	QLQPFNQPQLPY	QLQPFPQPQLPY	QLQPFQQPQLPY	QLQPFRQPQLPY	QLQPFSQPQLPY	QLQPFTQPQLPY	QLQPFVQPQLPY	QLQPFWQPQLPY	QLQPFYQPQLPY		QLQPFAQPQLPY	QLQPFCQPQLPY	QLQPFDQPQLPY	QLQPFEQPQLPY	QLQPFFQPQLPY	QLQPFGQPQLPY	QLQPFHQPQLPY	QLQPFIQPQLPY	QLQPFKQPQLPY	QLQPFLQPQLPY	QLQPFMQPQLPY	QLQPFNQPQLPY	QLQPFPQPQLPY	QLQPFQQPQLPY	QLQPFRQPQLPY	QLQPFSQPQLPY	QLQPFTQPQLPY	QLQPFVQPQLPY	QLQPFWQPQLPY	QLQPFYQPQLPY		QLQPFAQPQLPY	QLQPFCQPQLPY	QLQPFDQPQLPY	QLQPFEQPQLPY	QLQPFFQPQLPY
9	YPYDVPDYAG		QLQPAPQPQLPY	QLQPCPQPQLPY	QLQPDPQPQLPY	QLQPEPQPQLPY	QLQPFPQPQLPY	QLQPGPQPQLPY	QLQPHPQPQLPY	QLQPIPQPQLPY	QLQPKPQPQLPY	QLQPLPQPQLPY	QLQPMPQPQLPY	QLQPNPQPQLPY	QLQPPPQPQLPY	QLQPQPQPQLPY	QLQPRPQPQLPY	QLQPSPQPQLPY	QLQPTPQPQLPY	QLQPVPQPQLPY	QLQPWPQPQLPY	QLQPYPQPQLPY		QLQPAPQPQLPY	QLQPCPQPQLPY	QLQPDPQPQLPY	QLQPEPQPQLPY	QLQPFPQPQLPY	QLQPGPQPQLPY	QLQPHPQPQLPY	QLQPIPQPQLPY	QLQPKPQPQLPY	QLQPLPQPQLPY	QLQPMPQPQLPY	QLQPNPQPQLPY	QLQPPPQPQLPY	QLQPQPQPQLPY	QLQPRPQPQLPY	QLQPSPQPQLPY	QLQPTPQPQLPY	QLQPVPQPQLPY	QLQPWPQPQLPY	QLQPYPQPQLPY		QLQPAPQPQLPY	QLQPCPQPQLPY	QLQPDPQPQLPY	QLQPEPQPQLPY	QLQPFPQPQLPY
10	G		QLQAFPQPQLPY	QLQCFPQPQLPY	QLQDFPQPQLPY	QLQEFPQPQLPY	QLQFFPQPQLPY	QLQGFPQPQLPY	QLQHFPQPQLPY	QLQIFPQPQLPY	QLQKFPQPQLPY	QLQLFPQPQLPY	QLQMFPQPQLPY	QLQNFPQPQLPY	QLQPFPQPQLPY	QLQQFPQPQLPY	QLQRFPQPQLPY	QLQSFPQPQLPY	QLQTFPQPQLPY	QLQVFPQPQLPY	QLQWFPQPQLPY	QLQYFPQPQLPY		QLQAFPQPQLPY	QLQCFPQPQLPY	QLQDFPQPQLPY	QLQEFPQPQLPY	QLQFFPQPQLPY	QLQGFPQPQLPY	QLQHFPQPQLPY	QLQIFPQPQLPY	QLQKFPQPQLPY	QLQLFPQPQLPY	QLQMFPQPQLPY	QLQNFPQPQLPY	QLQPFPQPQLPY	QLQQFPQPQLPY	QLQRFPQPQLPY	QLQSFPQPQLPY	QLQTFPQPQLPY	QLQVFPQPQLPY	QLQWFPQPQLPY	QLQYFPQPQLPY		QLQAFPQPQLPY	QLQCFPQPQLPY	QLQDFPQPQLPY	QLQEFPQPQLPY	QLQFFPQPQLPY
11	YPYDVPDYAG		QLAPFPQPQLPY	QLCPFPQPQLPY	QLDPFPQPQLPY	QLEPFPQPQLPY	QLFPFPQPQLPY	QLGPFPQPQLPY	QLHPFPQPQLPY	QLIPFPQPQLPY	QLKPFPQPQLPY	QLLPFPQPQLPY	QLMPFPQPQLPY	QLNPFPQPQLPY	QLPPFPQPQLPY	QLQPFPQPQLPY	QLRPFPQPQLPY	QLSPFPQPQLPY	QLTPFPQPQLPY	QLVPFPQPQLPY	QLWPFPQPQLPY	QLYPFPQPQLPY		QLAPFPQPQLPY	QLCPFPQPQLPY	QLDPFPQPQLPY	QLEPFPQPQLPY	QLFPFPQPQLPY	QLGPFPQPQLPY	QLHPFPQPQLPY	QLIPFPQPQLPY	QLKPFPQPQLPY	QLLPFPQPQLPY	QLMPFPQPQLPY	QLNPFPQPQLPY	QLPPFPQPQLPY	QLQPFPQPQLPY	QLRPFPQPQLPY	QLSPFPQPQLPY	QLTPFPQPQLPY	QLVPFPQPQLPY	QLWPFPQPQLPY	QLYPFPQPQLPY		QLAPFPQPQLPY	QLCPFPQPQLPY	QLDPFPQPQLPY	QLEPFPQPQLPY	QLFPFPQPQLPY
12	G		QAQPFPQPQLPY	QCQPFPQPQLPY	QDQPFPQPQLPY	QEQPFPQPQLPY	QFQPFPQPQLPY	QGQPFPQPQLPY	QHQPFPQPQLPY	QIQPFPQPQLPY	QKQPFPQPQLPY	QLQPFPQPQLPY	QMQPFPQPQLPY	QNQPFPQPQLPY	QPQPFPQPQLPY	QQQPFPQPQLPY	QRQPFPQPQLPY	QSQPFPQPQLPY	QTQPFPQPQLPY	QVQPFPQPQLPY	QWQPFPQPQLPY	QYQPFPQPQLPY		QAQPFPQPQLPY	QCQPFPQPQLPY	QDQPFPQPQLPY	QEQPFPQPQLPY	QFQPFPQPQLPY	QGQPFPQPQLPY	QHQPFPQPQLPY	QIQPFPQPQLPY	QKQPFPQPQLPY	QLQPFPQPQLPY	QMQPFPQPQLPY	QNQPFPQPQLPY	QPQPFPQPQLPY	QQQPFPQPQLPY	QRQPFPQPQLPY	QSQPFPQPQLPY	QTQPFPQPQLPY	QVQPFPQPQLPY	QWQPFPQPQLPY	QYQPFPQPQLPY		QAQPFPQPQLPY	QCQPFPQPQLPY	QDQPFPQPQLPY	QEQPFPQPQLPY	QFQPFPQPQLPY
13	YPYDVPDYAG		ALQPFPQPQLPY	CLQPFPQPQLPY	DLQPFPQPQLPY	ELQPFPQPQLPY	FLQPFPQPQLPY	GLQPFPQPQLPY	HLQPFPQPQLPY	ILQPFPQPQLPY	KLQPFPQPQLPY	LLQPFPQPQLPY	MLQPFPQPQLPY	NLQPFPQPQLPY	PLQPFPQPQLPY	QLQPFPQPQLPY	RLQPFPQPQLPY	SLQPFPQPQLPY	TLQPFPQPQLPY	VLQPFPQPQLPY	WLQPFPQPQLPY	YLQPFPQPQLPY		ALQPFPQPQLPY	CLQPFPQPQLPY	DLQPFPQPQLPY	ELQPFPQPQLPY	FLQPFPQPQLPY	GLQPFPQPQLPY	HLQPFPQPQLPY	ILQPFPQPQLPY	KLQPFPQPQLPY	LLQPFPQPQLPY	MLQPFPQPQLPY	NLQPFPQPQLPY	PLQPFPQPQLPY	QLQPFPQPQLPY	RLQPFPQPQLPY	SLQPFPQPQLPY	TLQPFPQPQLPY	VLQPFPQPQLPY	WLQPFPQPQLPY	YLQPFPQPQLPY		ALQPFPQPQLPY	CLQPFPQPQLPY	DLQPFPQPQLPY	ELQPFPQPQLPY	FLQPFPQPQLPY
14	G
	YPYDVPDYAG	G	YPYDVPDYAG	G	YPYDVPDYAG	G	YPYDVPDYAG	G	YPYDVPDYAG	G	YPYDVPDYAG	G	YPYDVPDYAG	G	YPYDVPDYAG	G	YPYDVPDYAG	G	YPYDVPDYAG	G	YPYDVPDYAG	G	YPYDVPDYAG	G	YPYDVPDYAG	G	YPYDVPDYAG	G	YPYDVPDYAG	G	YPYDVPDYAG	G	YPYDVPDYAG	G	YPYDVPDYAG	G	YPYDVPDYAG	G	YPYDVPDYAG	G	YPYDVPDYAG	G	YPYDVPDYAG	G	YPYDVPDYAG	G	YPYDVPDYAG	G	YPYDVPDYAG
[truncated: 17 more columns]

## Sheet: Intensity Map
Intensity Map QLQPFPQPQLPY Substitution Scan (PEP20185101069) - Mouse Monoclonal Antibody XGY6
Microarray Content:	Substitution scan of wild type peptide QLQPFPQPQLPY with exchange of all amino acid positions by the 20 main amino acids
Sample:	Mouse monoclonal antibody XGY6
Peptide Length:	12 aa
Number of Peptides:	240
Number of Spots:	720 (peptides printed in triplicate)
HA Controls:	YPYDVPDYAG	80 spots
Mouse mAb XGY6, 1 µg/ml		1	2	3	4	5	6	7	8	9	10	11	12	13	14	15	16	17	18	19	20	21	22	23	24	25	26	27	28	29	30	31	32	33	34	35	36	37	38	39	40	41	42	43	44	45	46	47	48
	YPYDVPDYAG	G	YPYDVPDYAG	G	YPYDVPDYAG	G	YPYDVPDYAG	G	YPYDVPDYAG	G	YPYDVPDYAG	G	YPYDVPDYAG	G	YPYDVPDYAG	G	YPYDVPDYAG	G	YPYDVPDYAG	G	YPYDVPDYAG	G	YPYDVPDYAG	G	YPYDVPDYAG	G	YPYDVPDYAG	G	YPYDVPDYAG	G	YPYDVPDYAG	G	YPYDVPDYAG	G	YPYDVPDYAG	G	YPYDVPDYAG	G	YPYDVPDYAG	G	YPYDVPDYAG	G	YPYDVPDYAG	G	YPYDVPDYAG	G	YPYDVPDYAG	G	YPYDVPDYAG
1	YPYDVPDYAG
2	G		12615.6	13482.1	13258.4	13579	13141.4	13389.2	16545.3	15058.8	3512.67	13418.2	20019.3	21715.7	7468.33	7430.33	9564.67	10429	15564	23305.8	3576.83	20592.5		12615.6	13482.1	13258.4	13579	13141.4	13389.2	16545.3	15058.8	3512.67	13418.2	20019.3	21715.7	7468.33	7430.33	9564.67	10429	15564	23305.8	3576.83	20592.5		12615.6	13482.1	13258.4	13579	13141.4
3	YPYDVPDYAG		10086.8	12009	12660.3	12725.9	11766.7	12026.7	12640.8	12991.9	12880.6	13010	13026.9	12586.5	20592.5	11131.8	11117.2	12553.3	15135	12630	3476.33	7486.5		10086.8	12009	12660.3	12725.9	11766.7	12026.7	12640.8	12991.9	12880.6	13010	13026.9	12586.5	20592.5	11131.8	11117.2	12553.3	15135	12630	3476.33	7486.5		10086.8	12009	12660.3	12725.9	11766.7
4	G		14170.3	13757.9	13400.2	12571.6	11897.6	12023.3	12160	11159.7	11039.9	20592.5	23725.3	22520	19692.3	30677.8	13358.7	19049.8	19523.5	21998.2	8454	13914.8		14170.3	13757.9	13400.2	12571.6	11897.6	12023.3	12160	11159.7	11039.9	20592.5	23725.3	22520	19692.3	30677.8	13358.7	19049.8	19523.5	21998.2	8454	13914.8		14170.3	13757.9	13400.2	12571.6	11897.6
5	YPYDVPDYAG		16211.3	12279	33157.3	41552.7	10861.3	12318.2	16397.6	15442.4	14945.9	15683.6	16174.8	15017.2	13980.2	20592.5	10722	18274.3	22723.8	21798.3	5696	8244.5		16211.3	12279	33157.3	41552.7	10861.3	12318.2	16397.6	15442.4	14945.9	15683.6	16174.8	15017.2	13980.2	20592.5	10722	18274.3	22723.8	21798.3	5696	8244.5		16211.3	12279	33157.3	41552.7	10861.3
6	G		4640.33	707.667	5781.17	16790	2949.83	1605.67	6738.5	2135.67	2648.5	2928.17	15284.8	2938.33	20592.5	4937	3989.17	4865.33	5800.5	4608.17	62	632.667		4640.33	707.667	5781.17	16790	2949.83	1605.67	6738.5	2135.67	2648.5	2928.17	15284.8	2938.33	20592.5	4937	3989.17	4865.33	5800.5	4608.17	62	632.667		4640.33	707.667	5781.17	16790	2949.83
7	YPYDVPDYAG		14842.3	6166	18659.5	44905.3	3109.67	16952.3	19515.8	9417.83	5778.5	6536	32014.7	19848	29088.5	20592.5	12641.2	14106.3	18502.7	20997.3	742.5	3267.17		14842.3	6166	18659.5	44905.3	3109.67	16952.3	19515.8	9417.83	5778.5	6536	32014.7	19848	29088.5	20592.5	12641.2	14106.3	18502.7	20997.3	742.5	3267.17		14842.3	6166	18659.5	44905.3	3109.67
8	G		5943.67	0	0	184.667	4378	0	0	0	813.667	76	0	0	20592.5	0	4061.33	0	1087.67	347.5	0	2.33333		5943.67	0	0	184.667	4378	0	0	0	813.667	76	0	0	20592.5	0	4061.33	0	1087.67	347.5	0	2.33333		5943.67	0	0	184.667	4378
9	YPYDVPDYAG		0	0	120.333	27	20592.5	0	104.667	4.5	1405.5	51.5	240.667	230.667	2120.67	1055.83	2259	0	891.833	0	4883.67	36		0	0	120.333	27	20592.5	0	104.667	4.5	1405.5	51.5	240.667	230.667	2120.67	1055.83	2259	0	891.833	0	4883.67	36		0	0	120.333	27	20592.5
10	G		0	0	292.5	0	0	146.167	58.1667	0	0	607.833	0	1193.5	20592.5	70	1317.83	1144.5	0	0	285	0		0	0	292.5	0	0	146.167	58.1667	0	0	607.833	0	1193.5	20592.5	70	1317.83	1144.5	0	0	285	0		0	0	292.5	0	0
11	YPYDVPDYAG		117.333	2132.5	2445.67	19769.2	0	0	3839.33	24106.8	1698.83	1704.67	9853	4489.33	0	20592.5	0	12269.5	38255.5	36226.2	0	0		117.333	2132.5	2445.67	19769.2	0	0	3839.33	24106.8	1698.83	1704.67	9853	4489.33	0	20592.5	0	12269.5	38255.5	36226.2	0	0		117.333	2132.5	2445.67	19769.2	0
12	G		4958.5	6201.67	1642.33	10727	24944.5	341.167	11353.3	10577.5	2015.17	20592.5	59683	6947.5	2804.67	55834.7	6609.67	2182	3462	9303.83	7962.17	13613		4958.5	6201.67	1642.33	10727	24944.5	341.167	11353.3	10577.5	2015.17	20592.5	59683	6947.5	2804.67	55834.7	6609.67	2182	3462	9303.83	7962.17	13613		4958.5	6201.67	1642.33	10727	24944.5
13	YPYDVPDYAG		2311.17	2144.67	932.333	999	2977.67	2690.33	3449.33	5095.17	1006.33	3239.17	948	38618.7	15135.8	20592.5	1000.33	2036.33	3290.33	11959.3	0	706.833		2311.17	2144.67	932.333	999	2977.67	2690.33	3449.33	5095.17	1006.33	3239.17	948	38618.7	15135.8	20592.5	1000.33	2036.33	3290.33	11959.3	0	706.833		2311.17	2144.67	932.333	999	2977.67
14	G
	YPYDVPDYAG	G	YPYDVPDYAG	G	YPYDVPDYAG	G	YPYDVPDYAG	G	YPYDVPDYAG	G	YPYDVPDYAG	G	YPYDVPDYAG	G	YPYDVPDYAG	G	YPYDVPDYAG	G	YPYDVPDYAG	G	YPYDVPDYAG	G	YPYDVPDYAG	G	YPYDVPDYAG	G	YPYDVPDYAG	G	YPYDVPDYAG	G	YPYDVPDYAG	G	YPYDVPDYAG	G	YPYDVPDYAG	G	YPYDVPDYAG	G	YPYDVPDYAG	G	YPYDVPDYAG	G	YPYDVPDYAG	G	YPYDVPDYAG	G	YPYDVPDYAG	G	YPYDVPDYAG
[truncated: 17 more columns]

## Sheet: Heat Map
Heat Map and Substitution Matrix Peptide QLQPFPQPQLPY (PEP20185101069) - Mouse Monoclonal Antibody XGY6
	A	C	D	E	F	G	H	I	K	L	M	N	P	Q	R	S	T	V	W	Y
Y	12615.6	13482.1	13258.4	13579	13141.4	13389.2	16545.3	15058.8	3512.67	13418.2	20019.3	21715.7	7468.33	7430.33	9564.67	10429	15564	23305.8	3576.83	20592.5		Y	V	N	Y	M	H	T	I	E	C	L	G	D	F	A	S	R	P	Q	W	K		Y	1.7414	1.62259	1.53867	1.49584	1.23626
P	10086.8	12009	12660.3	12725.9	11766.7	12026.7	12640.8	12991.9	12880.6	13010	13026.9	12586.5	20592.5	11131.8	11117.2	12553.3	15135	12630	3476.33	7486.5		P	P	T	M	L	I	K	E	D	H	V	N	S	G	C	F	Q	R	A	Y	W		P	1.69811	1.24807	1.07423	1.07284	1.07134
L	14170.3	13757.9	13400.2	12571.6	11897.6	12023.3	12160	11159.7	11039.9	20592.5	23725.3	22520	19692.3	30677.8	13358.7	19049.8	19523.5	21998.2	8454	13914.8		L	Q	M	N	V	L	P	T	S	A	Y	C	D	R	E	H	G	F	I	K	W		L	1.88388	1.45694	1.38292	1.35088	1.26456
Q	16211.3	12279	33157.3	41552.7	10861.3	12318.2	16397.6	15442.4	14945.9	15683.6	16174.8	15017.2	13980.2	20592.5	10722	18274.3	22723.8	21798.3	5696	8244.5		Q	E	D	T	V	Q	S	H	A	M	L	I	N	K	P	G	C	F	R	Y	W		Q	2.42946	1.93861	1.3286	1.27448	1.20399
P	4640.33	707.667	5781.17	16790	2949.83	1605.67	6738.5	2135.67	2648.5	2928.17	15284.8	2938.33	20592.5	4937	3989.17	4865.33	5800.5	4608.17	62	632.667		P	P	E	M	H	T	D	Q	S	A	V	R	F	N	L	K	I	G	C	Y	W		P	3.72257	3.03518	2.76308	1.21814	1.04857
Q	14842.3	6166	18659.5	44905.3	3109.67	16952.3	19515.8	9417.83	5778.5	6536	32014.7	19848	29088.5	20592.5	12641.2	14106.3	18502.7	20997.3	742.5	3267.17		Q	E	M	P	V	Q	N	H	D	T	G	A	S	R	I	L	C	K	Y	F	W		Q	2.82704	2.0155	1.83128	1.3219	1.29642
P	5943.67	0	0	184.667	4378	0	0	0	813.667	76	0	0	20592.5	0	4061.33	0	1087.67	347.5	0	2.33333		P	P	A	F	R	T	K	V	E	L	Y	W	S	Q	N	C	D	G	H	I	M		P	10.9864	3.17102	2.33572	2.16677	0.580284
F	0	0	120.333	27	20592.5	0	104.667	4.5	1405.5	51.5	240.667	230.667	2120.67	1055.83	2259	0	891.833	0	4883.67	36		F	F	W	R	P	K	Q	T	M	N	D	H	L	Y	E	I	V	S	A	C	G		F	12.1046	2.87069	1.32787	1.24656	0.826172
P	0	0	292.5	0	0	146.167	58.1667	0	0	607.833	0	1193.5	20592.5	70	1317.83	1144.5	0	0	285	0		P	P	R	N	S	L	D	W	G	Q	H	Y	V	T	A	C	E	F	I	K	M		P	16.0203	1.02523	0.928503	0.890383	0.472874
Q	117.333	2132.5	2445.67	19769.2	0	0	3839.33	24106.8	1698.83	1704.67	9853	4489.33	0	20592.5	0	12269.5	38255.5	36226.2	0	0		Q	T	V	I	Q	E	S	M	N	H	D	C	L	K	A	Y	W	R	P	F	G		Q	4.31047	4.08181	2.71626	2.32028	2.22751
L	4958.5	6201.67	1642.33	10727	24944.5	341.167	11353.3	10577.5	2015.17	20592.5	59683	6947.5	2804.67	55834.7	6609.67	2182	3462	9303.83	7962.17	13613		L	M	Q	F	L	Y	H	E	I	V	W	N	R	C	A	T	P	S	K	D	G		L	4.5602	4.26616	1.90593	1.57341	1.04013
Q	2311.17	2144.67	932.333	999	2977.67	2690.33	3449.33	5095.17	1006.33	3239.17	948	38618.7	15135.8	20592.5	1000.33	2036.33	3290.33	11959.3	0	706.833		Q	N	Q	P	V	I	H	T	L	F	G	A	C	S	K	R	E	M	D	Y	W		Q	6.48327	3.45706	2.54099	2.00772	0.855372
[truncated: 15 more columns]

## Sheet: Amino Acid Plot
Amino Acid Plot Peptide QLQPFPQPQLPY (PEP20185101069) - Mouse Monoclonal Antibody XGY6
	Q	L	Q	P	F	P	Q	P	Q	L	P	Y

## Sheet: Intensity Plot
#Date:Mi Jan 2 2019 15:24:36
#Green Channel Image File:X:\Auswertungen\Rohdaten\2018.12.20_Lebedin_PEP20185101069\2018.12.21_Lebedin_2071-09_main_7-7-RG_fi\800.TIF
#Red Channel Image File:X:\Auswertungen\Rohdaten\2018.12.20_Lebedin_PEP20185101069\2018.12.21_Lebedin_2071-09_main_7-7-RG_fi\700.TIF
#Array File:X:\Auswertungen\Rohdaten\2018.12.20_Lebedin_PEP20185101069\PSA-Exports\Grid_Xema.psf
Spot Family	Row	Column	Peptide	Mouse mAb XGY6, 1 µg/ml
Xema, QLQPFPQPQLPY Substitution Scan (PEP20185101069)	3	3	QLQPFPQPQLPA	12615.6
Xema, QLQPFPQPQLPY Substitution Scan (PEP20185101069)	3	4	QLQPFPQPQLPC	13482.1
Xema, QLQPFPQPQLPY Substitution Scan (PEP20185101069)	3	5	QLQPFPQPQLPD	13258.4
Xema, QLQPFPQPQLPY Substitution Scan (PEP20185101069)	3	6	QLQPFPQPQLPE	13579
Xema, QLQPFPQPQLPY Substitution Scan (PEP20185101069)	3	7	QLQPFPQPQLPF	13141.4
Xema, QLQPFPQPQLPY Substitution Scan (PEP20185101069)	3	8	QLQPFPQPQLPG	13389.2
Xema, QLQPFPQPQLPY Substitution Scan (PEP20185101069)	3	9	QLQPFPQPQLPH	16545.3
Xema, QLQPFPQPQLPY Substitution Scan (PEP20185101069)	3	10	QLQPFPQPQLPI	15058.8
Xema, QLQPFPQPQLPY Substitution Scan (PEP20185101069)	3	11	QLQPFPQPQLPK	3512.67
Xema, QLQPFPQPQLPY Substitution Scan (PEP20185101069)	3	12	QLQPFPQPQLPL	13418.2
Xema, QLQPFPQPQLPY Substitution Scan (PEP20185101069)	3	13	QLQPFPQPQLPM	20019.3
Xema, QLQPFPQPQLPY Substitution Scan (PEP20185101069)	3	14	QLQPFPQPQLPN	21715.7
Xema, QLQPFPQPQLPY Substitution Scan (PEP20185101069)	3	15	QLQPFPQPQLPP	7468.33
Xema, QLQPFPQPQLPY Substitution Scan (PEP20185101069)	3	16	QLQPFPQPQLPQ	7430.33
Xema, QLQPFPQPQLPY Substitution Scan (PEP20185101069)	3	17	QLQPFPQPQLPR	9564.67
Xema, QLQPFPQPQLPY Substitution Scan (PEP20185101069)	3	18	QLQPFPQPQLPS	10429
Xema, QLQPFPQPQLPY Substitution Scan (PEP20185101069)	3	19	QLQPFPQPQLPT	15564
Xema, QLQPFPQPQLPY Substitution Scan (PEP20185101069)	3	20	QLQPFPQPQLPV	23305.8
Xema, QLQPFPQPQLPY Substitution Scan (PEP20185101069)	3	21	QLQPFPQPQLPW	3576.83
Xema, QLQPFPQPQLPY Substitution Scan (PEP20185101069)	3	22	QLQPFPQPQLPY	20592.5
Xema, QLQPFPQPQLPY Substitution Scan (PEP20185101069)	4	3	QLQPFPQPQLAY	10086.8
Xema, QLQPFPQPQLPY Substitution Scan (PEP20185101069)	4	4	QLQPFPQPQLCY	12009
Xema, QLQPFPQPQLPY Substitution Scan (PEP20185101069)	4	5	QLQPFPQPQLDY	12660.3
Xema, QLQPFPQPQLPY Substitution Scan (PEP20185101069)	4	6	QLQPFPQPQLEY	12725.9
Xema, QLQPFPQPQLPY Substitution Scan (PEP20185101069)	4	7	QLQPFPQPQLFY	11766.7
Xema, QLQPFPQPQLPY Substitution Scan (PEP20185101069)	4	8	QLQPFPQPQLGY	12026.7
Xema, QLQPFPQPQLPY Substitution Scan (PEP20185101069)	4	9	QLQPFPQPQLHY	12640.8
Xema, QLQPFPQPQLPY Substitution Scan (PEP20185101069)	4	10	QLQPFPQPQLIY	12991.9
Xema, QLQPFPQPQLPY Substitution Scan (PEP20185101069)	4	11	QLQPFPQPQLKY	12880.6
Xema, QLQPFPQPQLPY Substitution Scan (PEP20185101069)	4	12	QLQPFPQPQLLY	13010
Xema, QLQPFPQPQLPY Substitution Scan (PEP20185101069)	4	13	QLQPFPQPQLMY	13026.9
Xema, QLQPFPQPQLPY Substitution Scan (PEP20185101069)	4	14	QLQPFPQPQLNY	12586.5
Xema, QLQPFPQPQLPY Substitution Scan (PEP20185101069)	4	16	QLQPFPQPQLQY	11131.8
Xema, QLQPFPQPQLPY Substitution Scan (PEP20185101069)	4	17	QLQPFPQPQLRY	11117.2
Xema, QLQPFPQPQLPY Substitution Scan (PEP20185101069)	4	18	QLQPFPQPQLSY	12553.3
Xema, QLQPFPQPQLPY Substitution Scan (PEP20185101069)	4	19	QLQPFPQPQLTY	15135
Xema, QLQPFPQPQLPY Substitution Scan (PEP20185101069)	4	20	QLQPFPQPQLVY	12630
Xema, QLQPFPQPQLPY Substitution Scan (PEP20185101069)	4	21	QLQPFPQPQLWY	3476.33
Xema, QLQPFPQPQLPY Substitution Scan (PEP20185101069)	4	22	QLQPFPQPQLYY	7486.5
Xema, QLQPFPQPQLPY Substitution Scan (PEP20185101069)	5	3	QLQPFPQPQAPY	14170.3
Xema, QLQPFPQPQLPY Substitution Scan (PEP20185101069)	5	4	QLQPFPQPQCPY	13757.9
Xema, QLQPFPQPQLPY Substitution Scan (PEP20185101069)	5	5	QLQPFPQPQDPY	13400.2
Xema, QLQPFPQPQLPY Substitution Scan (PEP20185101069)	5	6	QLQPFPQPQEPY	12571.6
Xema, QLQPFPQPQLPY Substitution Scan (PEP20185101069)	5	7	QLQPFPQPQFPY	11897.6
Xema, QLQPFPQPQLPY Substitution Scan (PEP20185101069)	5	8	QLQPFPQPQGPY	12023.3
Xema, QLQPFPQPQLPY Substitution Scan (PEP20185101069)	5	9	QLQPFPQPQHPY	12160
Xema, QLQPFPQPQLPY Substitution Scan (PEP20185101069)	5	10	QLQPFPQPQIPY	11159.7
Xema, QLQPFPQPQLPY Substitution Scan (PEP20185101069)	5	11	QLQPFPQPQKPY	11039.9
Xema, QLQPFPQPQLPY Substitution Scan (PEP20185101069)	5	13	QLQPFPQPQMPY	23725.3
Xema, QLQPFPQPQLPY Substitution Scan (PEP20185101069)	5	14	QLQPFPQPQNPY	22520
Xema, QLQPFPQPQLPY Substitution Scan (PEP20185101069)	5	15	QLQPFPQPQPPY	19692.3
Xema, QLQPFPQPQLPY Substitution Scan (PEP20185101069)	5	16	QLQPFPQPQQPY	30677.8
Xema, QLQPFPQPQLPY Substitution Scan (PEP20185101069)	5	17	QLQPFPQPQRPY	13358.7
Xema, QLQPFPQPQLPY Substitution Scan (PEP20185101069)	5	18	QLQPFPQPQSPY	19049.8
Xema, QLQPFPQPQLPY Substitution Scan (PEP20185101069)	5	19	QLQPFPQPQTPY	19523.5
Xema, QLQPFPQPQLPY Substitution Scan (PEP20185101069)	5	20	QLQPFPQPQVPY	21998.2
Xema, QLQPFPQPQLPY Substitution Scan (PEP20185101069)	5	21	QLQPFPQPQWPY	8454
Xema, QLQPFPQPQLPY Substitution Scan (PEP20185101069)	5	22	QLQPFPQPQYPY	13914.8
Xema, QLQPFPQPQLPY Substitution Scan (PEP20185101069)	6	3	QLQPFPQPALPY	16211.3
Xema, QLQPFPQPQLPY Substitution Scan (PEP20185101069)	6	4	QLQPFPQPCLPY	12279
Xema, QLQPFPQPQLPY Substitution Scan (PEP20185101069)	6	5	QLQPFPQPDLPY	33157.3
Xema, QLQPFPQPQLPY Substitution Scan (PEP20185101069)	6	6	QLQPFPQPELPY	41552.7
Xema, QLQPFPQPQLPY Substitution Scan (PEP20185101069)	6	7	QLQPFPQPFLPY	10861.3
Xema, QLQPFPQPQLPY Substitution Scan (PEP20185101069)	6	8	QLQPFPQPGLPY	12318.2
Xema, QLQPFPQPQLPY Substitution Scan (PEP20185101069)	6	9	QLQPFPQPHLPY	16397.6
Xema, QLQPFPQPQLPY Substitution Scan (PEP20185101069)	6	10	QLQPFPQPILPY	15442.4
Xema, QLQPFPQPQLPY Substitution Scan (PEP20185101069)	6	11	QLQPFPQPKLPY	14945.9
Xema, QLQPFPQPQLPY Substitution Scan (PEP20185101069)	6	12	QLQPFPQPLLPY	15683.6
Xema, QLQPFPQPQLPY Substitution Scan (PEP20185101069)	6	13	QLQPFPQPMLPY	16174.8
Xema, QLQPFPQPQLPY Substitution Scan (PEP20185101069)	6	14	QLQPFPQPNLPY	15017.2
Xema, QLQPFPQPQLPY Substitution Scan (PEP20185101069)	6	15	QLQPFPQPPLPY	13980.2
Xema, QLQPFPQPQLPY Substitution Scan (PEP20185101069)	6	17	QLQPFPQPRLPY	10722
Xema, QLQPFPQPQLPY Substitution Scan (PEP20185101069)	6	18	QLQPFPQPSLPY	18274.3
Xema, QLQPFPQPQLPY Substitution Scan (PEP20185101069)	6	19	QLQPFPQPTLPY	22723.8
Xema, QLQPFPQPQLPY Substitution Scan (PEP20185101069)	6	20	QLQPFPQPVLPY	21798.3
Xema, QLQPFPQPQLPY Substitution Scan (PEP20185101069)	6	21	QLQPFPQPWLPY	5696
Xema, QLQPFPQPQLPY Substitution Scan (PEP20185101069)	6	22	QLQPFPQPYLPY	8244.5
Xema, QLQPFPQPQLPY Substitution Scan (PEP20185101069)	7	3	QLQPFPQAQLPY	4640.33
Xema, QLQPFPQPQLPY Substitution Scan (PEP20185101069)	7	4	QLQPFPQCQLPY	707.667
Xema, QLQPFPQPQLPY Substitution Scan (PEP20185101069)	7	5	QLQPFPQDQLPY	5781.17
Xema, QLQPFPQPQLPY Substitution Scan (PEP20185101069)	7	6	QLQPFPQEQLPY	16790
Xema, QLQPFPQPQLPY Substitution Scan (PEP20185101069)	7	7	QLQPFPQFQLPY	2949.83
Xema, QLQPFPQPQLPY Substitution Scan (PEP20185101069)	7	8	QLQPFPQGQLPY	1605.67
Xema, QLQPFPQPQLPY Substitution Scan (PEP20185101069)	7	9	QLQPFPQHQLPY	6738.5
Xema, QLQPFPQPQLPY Substitution Scan (PEP20185101069)	7	10	QLQPFPQIQLPY	2135.67
Xema, QLQPFPQPQLPY Substitution Scan (PEP20185101069)	7	11	QLQPFPQKQLPY	2648.5
Xema, QLQPFPQPQLPY Substitution Scan (PEP20185101069)	7	12	QLQPFPQLQLPY	2928.17
Xema, QLQPFPQPQLPY Substitution Scan (PEP20185101069)	7	13	QLQPFPQMQLPY	15284.8
Xema, QLQPFPQPQLPY Substitution Scan (PEP20185101069)	7	14	QLQPFPQNQLPY	2938.33
Xema, QLQPFPQPQLPY Substitution Scan (PEP20185101069)	7	16	QLQPFPQQQLPY	4937
Xema, QLQPFPQPQLPY Substitution Scan (PEP20185101069)	7	17	QLQPFPQRQLPY	3989.17
Xema, QLQPFPQPQLPY Substitution Scan (PEP20185101069)	7	18	QLQPFPQSQLPY	4865.33
Xema, QLQPFPQPQLPY Substitution Scan (PEP20185101069)	7	19	QLQPFPQTQLPY	5800.5
Xema, QLQPFPQPQLPY Substitution Scan (PEP20185101069)	7	20	QLQPFPQVQLPY	4608.17
Xema, QLQPFPQPQLPY Substitution Scan (PEP20185101069)	7	21	QLQPFPQWQLPY	62
Xema, QLQPFPQPQLPY Substitution Scan (PEP20185101069)	7	22	QLQPFPQYQLPY	632.667
Xema, QLQPFPQPQLPY Substitution Scan (PEP20185101069)	8	3	QLQPFPAPQLPY	14842.3
Xema, QLQPFPQPQLPY Substitution Scan (PEP20185101069)	8	4	QLQPFPCPQLPY	6166
Xema, QLQPFPQPQLPY Substitution Scan (PEP20185101069)	8	5	QLQPFPDPQLPY	18659.5
Xema, QLQPFPQPQLPY Substitution Scan (PEP20185101069)	8	6	QLQPFPEPQLPY	44905.3
Xema, QLQPFPQPQLPY Substitution Scan (PEP20185101069)	8	7	QLQPFPFPQLPY	3109.67
Xema, QLQPFPQPQLPY Substitution Scan (PEP20185101069)	8	8	QLQPFPGPQLPY	16952.3
Xema, QLQPFPQPQLPY Substitution Scan (PEP20185101069)	8	9	QLQPFPHPQLPY	19515.8
Xema, QLQPFPQPQLPY Substitution Scan (PEP20185101069)	8	10	QLQPFPIPQLPY	9417.83
Xema, QLQPFPQPQLPY Substitution Scan (PEP20185101069)	8	11	QLQPFPKPQLPY	5778.5
Xema, QLQPFPQPQLPY Substitution Scan (PEP20185101069)	8	12	QLQPFPLPQLPY	6536
Xema, QLQPFPQPQLPY Substitution Scan (PEP20185101069)	8	13	QLQPFPMPQLPY	32014.7
Xema, QLQPFPQPQLPY Substitution Scan (PEP20185101069)	8	14	QLQPFPNPQLPY	19848
Xema, QLQPFPQPQLPY Substitution Scan (PEP20185101069)	8	15	QLQPFPPPQLPY	29088.5
Xema, QLQPFPQPQLPY Substitution Scan (PEP20185101069)	8	17	QLQPFPRPQLPY	12641.2
Xema, QLQPFPQPQLPY Substitution Scan (PEP20185101069)	8	18	QLQPFPSPQLPY	14106.3
Xema, QLQPFPQPQLPY Substitution Scan (PEP20185101069)	8	19	QLQPFPTPQLPY	18502.7
Xema, QLQPFPQPQLPY Substitution Scan (PEP20185101069)	8	20	QLQPFPVPQLPY	20997.3
Xema, QLQPFPQPQLPY Substitution Scan (PEP20185101069)	8	21	QLQPFPWPQLPY	742.5
Xema, QLQPFPQPQLPY Substitution Scan (PEP20185101069)	8	22	QLQPFPYPQLPY	3267.17
Xema, QLQPFPQPQLPY Substitution Scan (PEP20185101069)	9	3	QLQPFAQPQLPY	5943.67
Xema, QLQPFPQPQLPY Substitution Scan (PEP20185101069)	9	4	QLQPFCQPQLPY	0
Xema, QLQPFPQPQLPY Substitution Scan (PEP20185101069)	9	5	QLQPFDQPQLPY	0
Xema, QLQPFPQPQLPY Substitution Scan (PEP20185101069)	9	6	QLQPFEQPQLPY	184.667
Xema, QLQPFPQPQLPY Substitution Scan (PEP20185101069)	9	7	QLQPFFQPQLPY	4378
Xema, QLQPFPQPQLPY Substitution Scan (PEP20185101069)	9	8	QLQPFGQPQLPY	0
Xema, QLQPFPQPQLPY Substitution Scan (PEP20185101069)	9	9	QLQPFHQPQLPY	0
Xema, QLQPFPQPQLPY Substitution Scan (PEP20185101069)	9	10	QLQPFIQPQLPY	0
Xema, QLQPFPQPQLPY Substitution Scan (PEP20185101069)	9	11	QLQPFKQPQLPY	813.667
Xema, QLQPFPQPQLPY Substitution Scan (PEP20185101069)	9	12	QLQPFLQPQLPY	76
Xema, QLQPFPQPQLPY Substitution Scan (PEP20185101069)	9	13	QLQPFMQPQLPY	0
Xema, QLQPFPQPQLPY Substitution Scan (PEP20185101069)	9	14	QLQPFNQPQLPY	0
Xema, QLQPFPQPQLPY Substitution Scan (PEP20185101069)	9	16	QLQPFQQPQLPY	0
Xema, QLQPFPQPQLPY Substitution Scan (PEP20185101069)	9	17	QLQPFRQPQLPY	4061.33
Xema, QLQPFPQPQLPY Substitution Scan (PEP20185101069)	9	18	QLQPFSQPQLPY	0
Xema, QLQPFPQPQLPY Substitution Scan (PEP20185101069)	9	19	QLQPFTQPQLPY	1087.67
Xema, QLQPFPQPQLPY Substitution Scan (PEP20185101069)	9	20	QLQPFVQPQLPY	347.5
Xema, QLQPFPQPQLPY Substitution Scan (PEP20185101069)	9	21	QLQPFWQPQLPY	0
Xema, QLQPFPQPQLPY Substitution Scan (PEP20185101069)	9	22	QLQPFYQPQLPY	2.33333
Xema, QLQPFPQPQLPY Substitution Scan (PEP20185101069)	10	3	QLQPAPQPQLPY	0
Xema, QLQPFPQPQLPY Substitution Scan (PEP20185101069)	10	4	QLQPCPQPQLPY	0
Xema, QLQPFPQPQLPY Substitution Scan (PEP20185101069)	10	5	QLQPDPQPQLPY	120.333
Xema, QLQPFPQPQLPY Substitution Scan (PEP20185101069)	10	6	QLQPEPQPQLPY	27
Xema, QLQPFPQPQLPY Substitution Scan (PEP20185101069)	10	8	QLQPGPQPQLPY	0
Xema, QLQPFPQPQLPY Substitution Scan (PEP20185101069)	10	9	QLQPHPQPQLPY	104.667
Xema, QLQPFPQPQLPY Substitution Scan (PEP20185101069)	10	10	QLQPIPQPQLPY	4.5
Xema, QLQPFPQPQLPY Substitution Scan (PEP20185101069)	10	11	QLQPKPQPQLPY	1405.5
Xema, QLQPFPQPQLPY Substitution Scan (PEP20185101069)	10	12	QLQPLPQPQLPY	51.5
Xema, QLQPFPQPQLPY Substitution Scan (PEP20185101069)	10	13	QLQPMPQPQLPY	240.667
Xema, QLQPFPQPQLPY Substitution Scan (PEP20185101069)	10	14	QLQPNPQPQLPY	230.667
Xema, QLQPFPQPQLPY Substitution Scan (PEP20185101069)	10	15	QLQPPPQPQLPY	2120.67
Xema, QLQPFPQPQLPY Substitution Scan (PEP20185101069)	10	16	QLQPQPQPQLPY	1055.83
Xema, QLQPFPQPQLPY Substitution Scan (PEP20185101069)	10	17	QLQPRPQPQLPY	2259
Xema, QLQPFPQPQLPY Substitution Scan (PEP20185101069)	10	18	QLQPSPQPQLPY	0
Xema, QLQPFPQPQLPY Substitution Scan (PEP20185101069)	10	19	QLQPTPQPQLPY	891.833
Xema, QLQPFPQPQLPY Substitution Scan (PEP20185101069)	10	20	QLQPVPQPQLPY	0
Xema, QLQPFPQPQLPY Substitution Scan (PEP20185101069)	10	21	QLQPWPQPQLPY	4883.67
Xema, QLQPFPQPQLPY Substitution Scan (PEP20185101069)	10	22	QLQPYPQPQLPY	36
Xema, QLQPFPQPQLPY Substitution Scan (PEP20185101069)	11	3	QLQAFPQPQLPY	0
Xema, QLQPFPQPQLPY Substitution Scan (PEP20185101069)	11	4	QLQCFPQPQLPY	0
Xema, QLQPFPQPQLPY Substitution Scan (PEP20185101069)	11	5	QLQDFPQPQLPY	292.5
Xema, QLQPFPQPQLPY Substitution Scan (PEP20185101069)	11	6	QLQEFPQPQLPY	0
Xema, QLQPFPQPQLPY Substitution Scan (PEP20185101069)	11	7	QLQFFPQPQLPY	0
Xema, QLQPFPQPQLPY Substitution Scan (PEP20185101069)	11	8	QLQGFPQPQLPY	146.167
Xema, QLQPFPQPQLPY Substitution Scan (PEP20185101069)	11	9	QLQHFPQPQLPY	58.1667
Xema, QLQPFPQPQLPY Substitution Scan (PEP20185101069)	11	10	QLQIFPQPQLPY	0
Xema, QLQPFPQPQLPY Substitution Scan (PEP20185101069)	11	11	QLQKFPQPQLPY	0
Xema, QLQPFPQPQLPY Substitution Scan (PEP20185101069)	11	12	QLQLFPQPQLPY	607.833
Xema, QLQPFPQPQLPY Substitution Scan (PEP20185101069)	11	13	QLQMFPQPQLPY	0
Xema, QLQPFPQPQLPY Substitution Scan (PEP20185101069)	11	14	QLQNFPQPQLPY	1193.5
Xema, QLQPFPQPQLPY Substitution Scan (PEP20185101069)	11	16	QLQQFPQPQLPY	70
Xema, QLQPFPQPQLPY Substitution Scan (PEP20185101069)	11	17	QLQRFPQPQLPY	1317.83
Xema, QLQPFPQPQLPY Substitution Scan (PEP20185101069)	11	18	QLQSFPQPQLPY	1144.5
Xema, QLQPFPQPQLPY Substitution Scan (PEP20185101069)	11	19	QLQTFPQPQLPY	0
Xema, QLQPFPQPQLPY Substitution Scan (PEP20185101069)	11	20	QLQVFPQPQLPY	0
Xema, QLQPFPQPQLPY Substitution Scan (PEP20185101069)	11	21	QLQWFPQPQLPY	285
Xema, QLQPFPQPQLPY Substitution Scan (PEP20185101069)	11	22	QLQYFPQPQLPY	0
Xema, QLQPFPQPQLPY Substitution Scan (PEP20185101069)	12	3	QLAPFPQPQLPY	117.333
Xema, QLQPFPQPQLPY Substitution Scan (PEP20185101069)	12	4	QLCPFPQPQLPY	2132.5
Xema, QLQPFPQPQLPY Substitution Scan (PEP20185101069)	12	5	QLDPFPQPQLPY	2445.67
Xema, QLQPFPQPQLPY Substitution Scan (PEP20185101069)	12	6	QLEPFPQPQLPY	19769.2
Xema, QLQPFPQPQLPY Substitution Scan (PEP20185101069)	12	7	QLFPFPQPQLPY	0
Xema, QLQPFPQPQLPY Substitution Scan (PEP20185101069)	12	8	QLGPFPQPQLPY	0
Xema, QLQPFPQPQLPY Substitution Scan (PEP20185101069)	12	9	QLHPFPQPQLPY	3839.33
Xema, QLQPFPQPQLPY Substitution Scan (PEP20185101069)	12	10	QLIPFPQPQLPY	24106.8
Xema, QLQPFPQPQLPY Substitution Scan (PEP20185101069)	12	11	QLKPFPQPQLPY	1698.83
Xema, QLQPFPQPQLPY Substitution Scan (PEP20185101069)	12	12	QLLPFPQPQLPY	1704.67
Xema, QLQPFPQPQLPY Substitution Scan (PEP20185101069)	12	13	QLMPFPQPQLPY	9853
Xema, QLQPFPQPQLPY Substitution Scan (PEP20185101069)	12	14	QLNPFPQPQLPY	4489.33
Xema, QLQPFPQPQLPY Substitution Scan (PEP20185101069)	12	15	QLPPFPQPQLPY	0
Xema, QLQPFPQPQLPY Substitution Scan (PEP20185101069)	12	17	QLRPFPQPQLPY	0
Xema, QLQPFPQPQLPY Substitution Scan (PEP20185101069)	12	18	QLSPFPQPQLPY	12269.5
Xema, QLQPFPQPQLPY Substitution Scan (PEP20185101069)	12	19	QLTPFPQPQLPY	38255.5
Xema, QLQPFPQPQLPY Substitution Scan (PEP20185101069)	12	20	QLVPFPQPQLPY	36226.2
Xema, QLQPFPQPQLPY Substitution Scan (PEP20185101069)	12	21	QLWPFPQPQLPY	0
Xema, QLQPFPQPQLPY Substitution Scan (PEP20185101069)	12	22	QLYPFPQPQLPY	0
Xema, QLQPFPQPQLPY Substitution Scan (PEP20185101069)	13	3	QAQPFPQPQLPY	4958.5
Xema, QLQPFPQPQLPY Substitution Scan (PEP20185101069)	13	4	QCQPFPQPQLPY	6201.67
Xema, QLQPFPQPQLPY Substitution Scan (PEP20185101069)	13	5	QDQPFPQPQLPY	1642.33
Xema, QLQPFPQPQLPY Substitution Scan (PEP20185101069)	13	6	QEQPFPQPQLPY	10727
Xema, QLQPFPQPQLPY Substitution Scan (PEP20185101069)	13	7	QFQPFPQPQLPY	24944.5
Xema, QLQPFPQPQLPY Substitution Scan (PEP20185101069)	13	8	QGQPFPQPQLPY	341.167
Xema, QLQPFPQPQLPY Substitution Scan (PEP20185101069)	13	9	QHQPFPQPQLPY	11353.3
Xema, QLQPFPQPQLPY Substitution Scan (PEP20185101069)	13	10	QIQPFPQPQLPY	10577.5
Xema, QLQPFPQPQLPY Substitution Scan (PEP20185101069)	13	11	QKQPFPQPQLPY	2015.17
Xema, QLQPFPQPQLPY Substitution Scan (PEP20185101069)	13	13	QMQPFPQPQLPY	59683
Xema, QLQPFPQPQLPY Substitution Scan (PEP20185101069)	13	14	QNQPFPQPQLPY	6947.5
Xema, QLQPFPQPQLPY Substitution Scan (PEP20185101069)	13	15	QPQPFPQPQLPY	2804.67
Xema, QLQPFPQPQLPY Substitution Scan (PEP20185101069)	13	16	QQQPFPQPQLPY	55834.7
Xema, QLQPFPQPQLPY Substitution Scan (PEP20185101069)	13	17	QRQPFPQPQLPY	6609.67
Xema, QLQPFPQPQLPY Substitution Scan (PEP20185101069)	13	18	QSQPFPQPQLPY	2182
Xema, QLQPFPQPQLPY Substitution Scan (PEP20185101069)	13	19	QTQPFPQPQLPY	3462
Xema, QLQPFPQPQLPY Substitution Scan (PEP20185101069)	13	20	QVQPFPQPQLPY	9303.83
Xema, QLQPFPQPQLPY Substitution Scan (PEP20185101069)	13	21	QWQPFPQPQLPY	7962.17
Xema, QLQPFPQPQLPY Substitution Scan (PEP20185101069)	13	22	QYQPFPQPQLPY	13613
Xema, QLQPFPQPQLPY Substitution Scan (PEP20185101069)	14	3	ALQPFPQPQLPY	2311.17
Xema, QLQPFPQPQLPY Substitution Scan (PEP20185101069)	14	4	CLQPFPQPQLPY	2144.67
Xema, QLQPFPQPQLPY Substitution Scan (PEP20185101069)	14	5	DLQPFPQPQLPY	932.333
Xema, QLQPFPQPQLPY Substitution Scan (PEP20185101069)	14	6	ELQPFPQPQLPY	999
Xema, QLQPFPQPQLPY Substitution Scan (PEP20185101069)	14	7	FLQPFPQPQLPY	2977.67
Xema, QLQPFPQPQLPY Substitution Scan (PEP20185101069)	14	8	GLQPFPQPQLPY	2690.33
Xema, QLQPFPQPQLPY Substitution Scan (PEP20185101069)	14	9	HLQPFPQPQLPY	3449.33
Xema, QLQPFPQPQLPY Substitution Scan (PEP20185101069)	14	10	ILQPFPQPQLPY	5095.17
Xema, QLQPFPQPQLPY Substitution Scan (PEP20185101069)	14	11	KLQPFPQPQLPY	1006.33
Xema, QLQPFPQPQLPY Substitution Scan (PEP20185101069)	14	12	LLQPFPQPQLPY	3239.17
Xema, QLQPFPQPQLPY Substitution Scan (PEP20185101069)	14	13	MLQPFPQPQLPY	948
Xema, QLQPFPQPQLPY Substitution Scan (PEP20185101069)	14	14	NLQPFPQPQLPY	38618.7
Xema, QLQPFPQPQLPY Substitution Scan (PEP20185101069)	14	15	PLQPFPQPQLPY	15135.8
Xema, QLQPFPQPQLPY Substitution Scan (PEP20185101069)	14	17	RLQPFPQPQLPY	1000.33
Xema, QLQPFPQPQLPY Substitution Scan (PEP20185101069)	14	18	SLQPFPQPQLPY	2036.33
Xema, QLQPFPQPQLPY Substitution Scan (PEP20185101069)	14	19	TLQPFPQPQLPY	3290.33
Xema, QLQPFPQPQLPY Substitution Scan (PEP20185101069)	14	20	VLQPFPQPQLPY	11959.3
Xema, QLQPFPQPQLPY Substitution Scan (PEP20185101069)	14	21	WLQPFPQPQLPY	0
Xema, QLQPFPQPQLPY Substitution Scan (PEP20185101069)	14	22	YLQPFPQPQLPY	706.833

## Sheet: Mapping Summary
#Date:Mi Jan 2 2019 15:25:47
#Green Channel Image File:X:\Auswertungen\Rohdaten\2018.12.20_Lebedin_PEP20185101069\2018.12.21_Lebedin_2071-09_main_7-7-RG_fi\800.TIF
#Red Channel Image File:X:\Auswertungen\Rohdaten\2018.12.20_Lebedin_PEP20185101069\2018.12.21_Lebedin_2071-09_main_7-7-RG_fi\700.TIF
#Array File:X:\Auswertungen\Rohdaten\2018.12.20_Lebedin_PEP20185101069\PSA-Exports\Grid_Xema.psf
Spot Family	Row	Column	Peptide	Mouse mAb XGY6, 1 µg/ml	Deviation	Deviation [%]
Xema, QLQPFPQPQLPY Substitution Scan (PEP20185101069)	3	3	QLQPFPQPQLPA	12615.6	5699.31	0.451768
Xema, QLQPFPQPQLPY Substitution Scan (PEP20185101069)	3	4	QLQPFPQPQLPC	13482.1	6209.42	0.460569
Xema, QLQPFPQPQLPY Substitution Scan (PEP20185101069)	3	5	QLQPFPQPQLPD	13258.4	6402.36	0.48289
Xema, QLQPFPQPQLPY Substitution Scan (PEP20185101069)	3	6	QLQPFPQPQLPE	13579	6510.46	0.479451
Xema, QLQPFPQPQLPY Substitution Scan (PEP20185101069)	3	7	QLQPFPQPQLPF	13141.4	6509.24	0.495324
Xema, QLQPFPQPQLPY Substitution Scan (PEP20185101069)	3	8	QLQPFPQPQLPG	13389.2	6715.89	0.501589
Xema, QLQPFPQPQLPY Substitution Scan (PEP20185101069)	3	9	QLQPFPQPQLPH	16545.3	6072.89	0.367045
Xema, QLQPFPQPQLPY Substitution Scan (PEP20185101069)	3	10	QLQPFPQPQLPI	15058.8	2869.44	0.190549
Xema, QLQPFPQPQLPY Substitution Scan (PEP20185101069)	3	11	QLQPFPQPQLPK	3512.67	1663.11	0.473461
Xema, QLQPFPQPQLPY Substitution Scan (PEP20185101069)	3	12	QLQPFPQPQLPL	13418.2	3277.89	0.244287
Xema, QLQPFPQPQLPY Substitution Scan (PEP20185101069)	3	13	QLQPFPQPQLPM	20019.3	2286.22	0.114201
Xema, QLQPFPQPQLPY Substitution Scan (PEP20185101069)	3	14	QLQPFPQPQLPN	21715.7	2813.56	0.129563
Xema, QLQPFPQPQLPY Substitution Scan (PEP20185101069)	3	15	QLQPFPQPQLPP	7468.33	3668.89	0.491259
Xema, QLQPFPQPQLPY Substitution Scan (PEP20185101069)	3	16	QLQPFPQPQLPQ	7430.33	3210.56	0.432088
Xema, QLQPFPQPQLPY Substitution Scan (PEP20185101069)	3	17	QLQPFPQPQLPR	9564.67	4440.44	0.464255
Xema, QLQPFPQPQLPY Substitution Scan (PEP20185101069)	3	18	QLQPFPQPQLPS	10429	2550	0.24451
Xema, QLQPFPQPQLPY Substitution Scan (PEP20185101069)	3	19	QLQPFPQPQLPT	15564	5927.33	0.380836
Xema, QLQPFPQPQLPY Substitution Scan (PEP20185101069)	3	20	QLQPFPQPQLPV	23305.8	2084.89	0.0894578
Xema, QLQPFPQPQLPY Substitution Scan (PEP20185101069)	3	21	QLQPFPQPQLPW	3576.83	527.222	0.147399
Xema, QLQPFPQPQLPY Substitution Scan (PEP20185101069)	3	22	QLQPFPQPQLPY	20592.5	6139.37	0.298136
Xema, QLQPFPQPQLPY Substitution Scan (PEP20185101069)	4	3	QLQPFPQPQLAY	10086.8	1437.22	0.142485
Xema, QLQPFPQPQLPY Substitution Scan (PEP20185101069)	4	4	QLQPFPQPQLCY	12009	4911.53	0.408988
Xema, QLQPFPQPQLPY Substitution Scan (PEP20185101069)	4	5	QLQPFPQPQLDY	12660.3	5070.32	0.40049
Xema, QLQPFPQPQLPY Substitution Scan (PEP20185101069)	4	6	QLQPFPQPQLEY	12725.9	5099.76	0.400739
Xema, QLQPFPQPQLPY Substitution Scan (PEP20185101069)	4	7	QLQPFPQPQLFY	11766.7	5004.26	0.42529
Xema, QLQPFPQPQLPY Substitution Scan (PEP20185101069)	4	8	QLQPFPQPQLGY	12026.7	5034.34	0.418595
Xema, QLQPFPQPQLPY Substitution Scan (PEP20185101069)	4	9	QLQPFPQPQLHY	12640.8	5407.19	0.427758
Xema, QLQPFPQPQLPY Substitution Scan (PEP20185101069)	4	10	QLQPFPQPQLIY	12991.9	5790.54	0.445704
Xema, QLQPFPQPQLPY Substitution Scan (PEP20185101069)	4	11	QLQPFPQPQLKY	12880.6	5886.59	0.457013
Xema, QLQPFPQPQLPY Substitution Scan (PEP20185101069)	4	12	QLQPFPQPQLLY	13010	5774.91	0.443882
Xema, QLQPFPQPQLPY Substitution Scan (PEP20185101069)	4	13	QLQPFPQPQLMY	13026.9	5824.2	0.44709
Xema, QLQPFPQPQLPY Substitution Scan (PEP20185101069)	4	14	QLQPFPQPQLNY	12586.5	5549.54	0.440914
Xema, QLQPFPQPQLPY Substitution Scan (PEP20185101069)	4	16	QLQPFPQPQLQY	11131.8	4585.22	0.411902
Xema, QLQPFPQPQLPY Substitution Scan (PEP20185101069)	4	17	QLQPFPQPQLRY	11117.2	1444.78	0.129959
Xema, QLQPFPQPQLPY Substitution Scan (PEP20185101069)	4	18	QLQPFPQPQLSY	12553.3	3316.22	0.264171
Xema, QLQPFPQPQLPY Substitution Scan (PEP20185101069)	4	19	QLQPFPQPQLTY	15135	6430.67	0.424887
Xema, QLQPFPQPQLPY Substitution Scan (PEP20185101069)	4	20	QLQPFPQPQLVY	12630	1712.67	0.135603
Xema, QLQPFPQPQLPY Substitution Scan (PEP20185101069)	4	21	QLQPFPQPQLWY	3476.33	2047.56	0.588999
Xema, QLQPFPQPQLPY Substitution Scan (PEP20185101069)	4	22	QLQPFPQPQLYY	7486.5	1717.67	0.229435
Xema, QLQPFPQPQLPY Substitution Scan (PEP20185101069)	5	3	QLQPFPQPQAPY	14170.3	5752.6	0.405962
Xema, QLQPFPQPQLPY Substitution Scan (PEP20185101069)	5	4	QLQPFPQPQCPY	13757.9	5855.48	0.425608
Xema, QLQPFPQPQLPY Substitution Scan (PEP20185101069)	5	5	QLQPFPQPQDPY	13400.2	6099.96	0.455215
Xema, QLQPFPQPQLPY Substitution Scan (PEP20185101069)	5	6	QLQPFPQPQEPY	12571.6	5512.61	0.438497
Xema, QLQPFPQPQLPY Substitution Scan (PEP20185101069)	5	7	QLQPFPQPQFPY	11897.6	4682.88	0.393599
Xema, QLQPFPQPQLPY Substitution Scan (PEP20185101069)	5	8	QLQPFPQPQGPY	12023.3	4701.91	0.391065
Xema, QLQPFPQPQLPY Substitution Scan (PEP20185101069)	5	9	QLQPFPQPQHPY	12160	4588	0.377302
Xema, QLQPFPQPQLPY Substitution Scan (PEP20185101069)	5	10	QLQPFPQPQIPY	11159.7	3992.71	0.35778
Xema, QLQPFPQPQLPY Substitution Scan (PEP20185101069)	5	11	QLQPFPQPQKPY	11039.9	4014.94	0.363676
Xema, QLQPFPQPQLPY Substitution Scan (PEP20185101069)	5	13	QLQPFPQPQMPY	23725.3	3130.44	0.131945
Xema, QLQPFPQPQLPY Substitution Scan (PEP20185101069)	5	14	QLQPFPQPQNPY	22520	2670.67	0.118591
Xema, QLQPFPQPQLPY Substitution Scan (PEP20185101069)	5	15	QLQPFPQPQPPY	19692.3	2981.89	0.151424
Xema, QLQPFPQPQLPY Substitution Scan (PEP20185101069)	5	16	QLQPFPQPQQPY	30677.8	7030.22	0.229163
Xema, QLQPFPQPQLPY Substitution Scan (PEP20185101069)	5	17	QLQPFPQPQRPY	13358.7	1409.11	0.105483
Xema, QLQPFPQPQLPY Substitution Scan (PEP20185101069)	5	18	QLQPFPQPQSPY	19049.8	3495.89	0.183513
Xema, QLQPFPQPQLPY Substitution Scan (PEP20185101069)	5	19	QLQPFPQPQTPY	19523.5	5273.67	0.270119
Xema, QLQPFPQPQLPY Substitution Scan (PEP20185101069)	5	20	QLQPFPQPQVPY	21998.2	1472.56	0.0669399
Xema, QLQPFPQPQLPY Substitution Scan (PEP20185101069)	5	21	QLQPFPQPQWPY	8454	5292	0.625976
Xema, QLQPFPQPQLPY Substitution Scan (PEP20185101069)	5	22	QLQPFPQPQYPY	13914.8	2586.56	0.185885
Xema, QLQPFPQPQLPY Substitution Scan (PEP20185101069)	6	3	QLQPFPQPALPY	16211.3	1045.78	0.0645091
Xema, QLQPFPQPQLPY Substitution Scan (PEP20185101069)	6	4	QLQPFPQPCLPY	12279	3135.33	0.255341
Xema, QLQPFPQPQLPY Substitution Scan (PEP20185101069)	6	5	QLQPFPQPDLPY	33157.3	4271.44	0.128824
Xema, QLQPFPQPQLPY Substitution Scan (PEP20185101069)	6	6	QLQPFPQPELPY	41552.7	2774.22	0.066764
Xema, QLQPFPQPQLPY Substitution Scan (PEP20185101069)	6	7	QLQPFPQPFLPY	10861.3	2375.78	0.218737
Xema, QLQPFPQPQLPY Substitution Scan (PEP20185101069)	6	8	QLQPFPQPGLPY	12318.2	5424.89	0.440397
Xema, QLQPFPQPQLPY Substitution Scan (PEP20185101069)	6	9	QLQPFPQPHLPY	16397.6	7258.53	0.442658
Xema, QLQPFPQPQLPY Substitution Scan (PEP20185101069)	6	10	QLQPFPQPILPY	15442.4	6948.14	0.449939
Xema, QLQPFPQPQLPY Substitution Scan (PEP20185101069)	6	11	QLQPFPQPKLPY	14945.9	7382.58	0.493953
Xema, QLQPFPQPQLPY Substitution Scan (PEP20185101069)	6	12	QLQPFPQPLLPY	15683.6	6867.09	0.437852
Xema, QLQPFPQPQLPY Substitution Scan (PEP20185101069)	6	13	QLQPFPQPMLPY	16174.8	6624.81	0.409576
Xema, QLQPFPQPQLPY Substitution Scan (PEP20185101069)	6	14	QLQPFPQPNLPY	15017.2	6213.34	0.41375
Xema, QLQPFPQPQLPY Substitution Scan (PEP20185101069)	6	15	QLQPFPQPPLPY	13980.2	5633.31	0.40295
Xema, QLQPFPQPQLPY Substitution Scan (PEP20185101069)	6	17	QLQPFPQPRLPY	10722	968.667	0.0903438
Xema, QLQPFPQPQLPY Substitution Scan (PEP20185101069)	6	18	QLQPFPQPSLPY	18274.3	3477.56	0.190297
Xema, QLQPFPQPQLPY Substitution Scan (PEP20185101069)	6	19	QLQPFPQPTLPY	22723.8	6638.11	0.292121
Xema, QLQPFPQPQLPY Substitution Scan (PEP20185101069)	6	20	QLQPFPQPVLPY	21798.3	3368.44	0.154528
Xema, QLQPFPQPQLPY Substitution Scan (PEP20185101069)	6	21	QLQPFPQPWLPY	5696	3651.33	0.641035
Xema, QLQPFPQPQLPY Substitution Scan (PEP20185101069)	6	22	QLQPFPQPYLPY	8244.5	3035.33	0.368165
Xema, QLQPFPQPQLPY Substitution Scan (PEP20185101069)	7	3	QLQPFPQAQLPY	4640.33	2185.56	0.470991
Xema, QLQPFPQPQLPY Substitution Scan (PEP20185101069)	7	4	QLQPFPQCQLPY	707.667	943.556	1.33333
Xema, QLQPFPQPQLPY Substitution Scan (PEP20185101069)	7	5	QLQPFPQDQLPY	5781.17	3011.56	0.520925
Xema, QLQPFPQPQLPY Substitution Scan (PEP20185101069)	7	6	QLQPFPQEQLPY	16790	2028	0.120786
Xema, QLQPFPQPQLPY Substitution Scan (PEP20185101069)	7	7	QLQPFPQFQLPY	2949.83	1966.56	0.666667
Xema, QLQPFPQPQLPY Substitution Scan (PEP20185101069)	7	8	QLQPFPQGQLPY	1605.67	1701.56	1.05972
Xema, QLQPFPQPQLPY Substitution Scan (PEP20185101069)	7	9	QLQPFPQHQLPY	6738.5	1367.67	0.202963
Xema, QLQPFPQPQLPY Substitution Scan (PEP20185101069)	7	10	QLQPFPQIQLPY	2135.67	811.778	0.380105
Xema, QLQPFPQPQLPY Substitution Scan (PEP20185101069)	7	11	QLQPFPQKQLPY	2648.5	858.333	0.324083
Xema, QLQPFPQPQLPY Substitution Scan (PEP20185101069)	7	12	QLQPFPQLQLPY	2928.17	1019.78	0.348265
Xema, QLQPFPQPQLPY Substitution Scan (PEP20185101069)	7	13	QLQPFPQMQLPY	15284.8	530.778	0.0347258
Xema, QLQPFPQPQLPY Substitution Scan (PEP20185101069)	7	14	QLQPFPQNQLPY	2938.33	461.778	0.157156
Xema, QLQPFPQPQLPY Substitution Scan (PEP20185101069)	7	16	QLQPFPQQQLPY	4937	1594.67	0.323003
Xema, QLQPFPQPQLPY Substitution Scan (PEP20185101069)	7	17	QLQPFPQRQLPY	3989.17	1017.44	0.255052
Xema, QLQPFPQPQLPY Substitution Scan (PEP20185101069)	7	18	QLQPFPQSQLPY	4865.33	1548.22	0.318215
Xema, QLQPFPQPQLPY Substitution Scan (PEP20185101069)	7	19	QLQPFPQTQLPY	5800.5	2522.33	0.434848
Xema, QLQPFPQPQLPY Substitution Scan (PEP20185101069)	7	20	QLQPFPQVQLPY	4608.17	313.222	0.0679711
Xema, QLQPFPQPQLPY Substitution Scan (PEP20185101069)	7	21	QLQPFPQWQLPY	62	82.6667	1.33333
Xema, QLQPFPQPQLPY Substitution Scan (PEP20185101069)	7	22	QLQPFPQYQLPY	632.667	843.556	1.33333
Xema, QLQPFPQPQLPY Substitution Scan (PEP20185101069)	8	3	QLQPFPAPQLPY	14842.3	2742.89	0.184802
Xema, QLQPFPQPQLPY Substitution Scan (PEP20185101069)	8	4	QLQPFPCPQLPY	6166	3114	0.505028
Xema, QLQPFPQPQLPY Substitution Scan (PEP20185101069)	8	5	QLQPFPDPQLPY	18659.5	3537.33	0.189573
Xema, QLQPFPQPQLPY Substitution Scan (PEP20185101069)	8	6	QLQPFPEPQLPY	44905.3	6218.22	0.138474
Xema, QLQPFPQPQLPY Substitution Scan (PEP20185101069)	8	7	QLQPFPFPQLPY	3109.67	305.556	0.0982599
Xema, QLQPFPQPQLPY Substitution Scan (PEP20185101069)	8	8	QLQPFPGPQLPY	16952.3	3372.44	0.198937
Xema, QLQPFPQPQLPY Substitution Scan (PEP20185101069)	8	9	QLQPFPHPQLPY	19515.8	5102.56	0.261457
Xema, QLQPFPQPQLPY Substitution Scan (PEP20185101069)	8	10	QLQPFPIPQLPY	9417.83	528.778	0.0561464
Xema, QLQPFPQPQLPY Substitution Scan (PEP20185101069)	8	11	QLQPFPKPQLPY	5778.5	254.333	0.0440137
Xema, QLQPFPQPQLPY Substitution Scan (PEP20185101069)	8	12	QLQPFPLPQLPY	6536	4248	0.649939
Xema, QLQPFPQPQLPY Substitution Scan (PEP20185101069)	8	13	QLQPFPMPQLPY	32014.7	1231.56	0.0384685
Xema, QLQPFPQPQLPY Substitution Scan (PEP20185101069)	8	14	QLQPFPNPQLPY	19848	1351	0.0680673
Xema, QLQPFPQPQLPY Substitution Scan (PEP20185101069)	8	15	QLQPFPPPQLPY	29088.5	5773.33	0.198475
Xema, QLQPFPQPQLPY Substitution Scan (PEP20185101069)	8	17	QLQPFPRPQLPY	12641.2	2638.78	0.208745
Xema, QLQPFPQPQLPY Substitution Scan (PEP20185101069)	8	18	QLQPFPSPQLPY	14106.3	549.111	0.0389266
Xema, QLQPFPQPQLPY Substitution Scan (PEP20185101069)	8	19	QLQPFPTPQLPY	18502.7	6680.89	0.361077
Xema, QLQPFPQPQLPY Substitution Scan (PEP20185101069)	8	20	QLQPFPVPQLPY	20997.3	696.889	0.0331894
Xema, QLQPFPQPQLPY Substitution Scan (PEP20185101069)	8	21	QLQPFPWPQLPY	742.5	836.667	1.12682
Xema, QLQPFPQPQLPY Substitution Scan (PEP20185101069)	8	22	QLQPFPYPQLPY	3267.17	1844.78	0.564641
Xema, QLQPFPQPQLPY Substitution Scan (PEP20185101069)	9	3	QLQPFAQPQLPY	5943.67	1346.22	0.226497
Xema, QLQPFPQPQLPY Substitution Scan (PEP20185101069)	9	4	QLQPFCQPQLPY	0	0	0
Xema, QLQPFPQPQLPY Substitution Scan (PEP20185101069)	9	5	QLQPFDQPQLPY	0	0	0
Xema, QLQPFPQPQLPY Substitution Scan (PEP20185101069)	9	6	QLQPFEQPQLPY	184.667	246.222	1.33333
Xema, QLQPFPQPQLPY Substitution Scan (PEP20185101069)	9	7	QLQPFFQPQLPY	4378	2605.33	0.595097
Xema, QLQPFPQPQLPY Substitution Scan (PEP20185101069)	9	8	QLQPFGQPQLPY	0	0	0
Xema, QLQPFPQPQLPY Substitution Scan (PEP20185101069)	9	9	QLQPFHQPQLPY	0	0	0
Xema, QLQPFPQPQLPY Substitution Scan (PEP20185101069)	9	10	QLQPFIQPQLPY	0	0	0
Xema, QLQPFPQPQLPY Substitution Scan (PEP20185101069)	9	11	QLQPFKQPQLPY	813.667	800.222	0.983477
Xema, QLQPFPQPQLPY Substitution Scan (PEP20185101069)	9	12	QLQPFLQPQLPY	76	101.333	1.33333
Xema, QLQPFPQPQLPY Substitution Scan (PEP20185101069)	9	13	QLQPFMQPQLPY	0	0	0
Xema, QLQPFPQPQLPY Substitution Scan (PEP20185101069)	9	14	QLQPFNQPQLPY	0	0	0
Xema, QLQPFPQPQLPY Substitution Scan (PEP20185101069)	9	16	QLQPFQQPQLPY	0	0	0
Xema, QLQPFPQPQLPY Substitution Scan (PEP20185101069)	9	17	QLQPFRQPQLPY	4061.33	4412.44	1.08645
Xema, QLQPFPQPQLPY Substitution Scan (PEP20185101069)	9	18	QLQPFSQPQLPY	0	0	0
Xema, QLQPFPQPQLPY Substitution Scan (PEP20185101069)	9	19	QLQPFTQPQLPY	1087.67	725.111	0.666667
Xema, QLQPFPQPQLPY Substitution Scan (PEP20185101069)	9	20	QLQPFVQPQLPY	347.5	455.667	1.31127
Xema, QLQPFPQPQLPY Substitution Scan (PEP20185101069)	9	21	QLQPFWQPQLPY	0	0	0
Xema, QLQPFPQPQLPY Substitution Scan (PEP20185101069)	9	22	QLQPFYQPQLPY	2.33333	3.11111	1.33333
Xema, QLQPFPQPQLPY Substitution Scan (PEP20185101069)	10	3	QLQPAPQPQLPY	0	0	0
Xema, QLQPFPQPQLPY Substitution Scan (PEP20185101069)	10	4	QLQPCPQPQLPY	0	0	0
Xema, QLQPFPQPQLPY Substitution Scan (PEP20185101069)	10	5	QLQPDPQPQLPY	120.333	97.7778	0.812558
Xema, QLQPFPQPQLPY Substitution Scan (PEP20185101069)	10	6	QLQPEPQPQLPY	27	36	1.33333
Xema, QLQPFPQPQLPY Substitution Scan (PEP20185101069)	10	8	QLQPGPQPQLPY	0	0	0
Xema, QLQPFPQPQLPY Substitution Scan (PEP20185101069)	10	9	QLQPHPQPQLPY	104.667	139.556	1.33333
Xema, QLQPFPQPQLPY Substitution Scan (PEP20185101069)	10	10	QLQPIPQPQLPY	4.5	6	1.33333
Xema, QLQPFPQPQLPY Substitution Scan (PEP20185101069)	10	11	QLQPKPQPQLPY	1405.5	1826.67	1.29966
Xema, QLQPFPQPQLPY Substitution Scan (PEP20185101069)	10	12	QLQPLPQPQLPY	51.5	68.6667	1.33333
Xema, QLQPFPQPQLPY Substitution Scan (PEP20185101069)	10	13	QLQPMPQPQLPY	240.667	320.889	1.33333
Xema, QLQPFPQPQLPY Substitution Scan (PEP20185101069)	10	14	QLQPNPQPQLPY	230.667	288.222	1.24952
Xema, QLQPFPQPQLPY Substitution Scan (PEP20185101069)	10	15	QLQPPPQPQLPY	2120.67	1413.78	0.666667
Xema, QLQPFPQPQLPY Substitution Scan (PEP20185101069)	10	16	QLQPQPQPQLPY	1055.83	1256.44	1.19
Xema, QLQPFPQPQLPY Substitution Scan (PEP20185101069)	10	17	QLQPRPQPQLPY	2259	2645.33	1.17102
Xema, QLQPFPQPQLPY Substitution Scan (PEP20185101069)	10	18	QLQPSPQPQLPY	0	0	0
Xema, QLQPFPQPQLPY Substitution Scan (PEP20185101069)	10	19	QLQPTPQPQLPY	891.833	854.111	0.957703
Xema, QLQPFPQPQLPY Substitution Scan (PEP20185101069)	10	20	QLQPVPQPQLPY	0	0	0
Xema, QLQPFPQPQLPY Substitution Scan (PEP20185101069)	10	21	QLQPWPQPQLPY	4883.67	1587.11	0.324984
Xema, QLQPFPQPQLPY Substitution Scan (PEP20185101069)	10	22	QLQPYPQPQLPY	36	48	1.33333
Xema, QLQPFPQPQLPY Substitution Scan (PEP20185101069)	11	3	QLQAFPQPQLPY	0	0	0
Xema, QLQPFPQPQLPY Substitution Scan (PEP20185101069)	11	4	QLQCFPQPQLPY	0	0	0
Xema, QLQPFPQPQLPY Substitution Scan (PEP20185101069)	11	5	QLQDFPQPQLPY	292.5	350	1.19658
Xema, QLQPFPQPQLPY Substitution Scan (PEP20185101069)	11	6	QLQEFPQPQLPY	0	0	0
Xema, QLQPFPQPQLPY Substitution Scan (PEP20185101069)	11	7	QLQFFPQPQLPY	0	0	0
Xema, QLQPFPQPQLPY Substitution Scan (PEP20185101069)	11	8	QLQGFPQPQLPY	146.167	194.889	1.33333
Xema, QLQPFPQPQLPY Substitution Scan (PEP20185101069)	11	9	QLQHFPQPQLPY	58.1667	77.5556	1.33333
Xema, QLQPFPQPQLPY Substitution Scan (PEP20185101069)	11	10	QLQIFPQPQLPY	0	0	0
Xema, QLQPFPQPQLPY Substitution Scan (PEP20185101069)	11	11	QLQKFPQPQLPY	0	0	0
Xema, QLQPFPQPQLPY Substitution Scan (PEP20185101069)	11	12	QLQLFPQPQLPY	607.833	405.222	0.666667
Xema, QLQPFPQPQLPY Substitution Scan (PEP20185101069)	11	13	QLQMFPQPQLPY	0	0	0
Xema, QLQPFPQPQLPY Substitution Scan (PEP20185101069)	11	14	QLQNFPQPQLPY	1193.5	776.667	0.650747
Xema, QLQPFPQPQLPY Substitution Scan (PEP20185101069)	11	16	QLQQFPQPQLPY	70	93.3333	1.33333
Xema, QLQPFPQPQLPY Substitution Scan (PEP20185101069)	11	17	QLQRFPQPQLPY	1317.83	892.444	0.677206
Xema, QLQPFPQPQLPY Substitution Scan (PEP20185101069)	11	18	QLQSFPQPQLPY	1144.5	569.5	0.497597
Xema, QLQPFPQPQLPY Substitution Scan (PEP20185101069)	11	19	QLQTFPQPQLPY	0	0	0
Xema, QLQPFPQPQLPY Substitution Scan (PEP20185101069)	11	20	QLQVFPQPQLPY	0	0	0
Xema, QLQPFPQPQLPY Substitution Scan (PEP20185101069)	11	21	QLQWFPQPQLPY	285	301.333	1.05731
Xema, QLQPFPQPQLPY Substitution Scan (PEP20185101069)	11	22	QLQYFPQPQLPY	0	0	0
Xema, QLQPFPQPQLPY Substitution Scan (PEP20185101069)	12	3	QLAPFPQPQLPY	117.333	85.7778	0.731061
Xema, QLQPFPQPQLPY Substitution Scan (PEP20185101069)	12	4	QLCPFPQPQLPY	2132.5	303	0.142087
Xema, QLQPFPQPQLPY Substitution Scan (PEP20185101069)	12	5	QLDPFPQPQLPY	2445.67	692.444	0.283131
Xema, QLQPFPQPQLPY Substitution Scan (PEP20185101069)	12	6	QLEPFPQPQLPY	19769.2	2402.44	0.121525
Xema, QLQPFPQPQLPY Substitution Scan (PEP20185101069)	12	7	QLFPFPQPQLPY	0	0	0
Xema, QLQPFPQPQLPY Substitution Scan (PEP20185101069)	12	8	QLGPFPQPQLPY	0	0	0
Xema, QLQPFPQPQLPY Substitution Scan (PEP20185101069)	12	9	QLHPFPQPQLPY	3839.33	839.556	0.218672
Xema, QLQPFPQPQLPY Substitution Scan (PEP20185101069)	12	10	QLIPFPQPQLPY	24106.8	7629.78	0.316499
Xema, QLQPFPQPQLPY Substitution Scan (PEP20185101069)	12	11	QLKPFPQPQLPY	1698.83	631.222	0.371562
Xema, QLQPFPQPQLPY Substitution Scan (PEP20185101069)	12	12	QLLPFPQPQLPY	1704.67	957.222	0.56153
Xema, QLQPFPQPQLPY Substitution Scan (PEP20185101069)	12	13	QLMPFPQPQLPY	9853	4633.33	0.470246
Xema, QLQPFPQPQLPY Substitution Scan (PEP20185101069)	12	14	QLNPFPQPQLPY	4489.33	785.111	0.174884
Xema, QLQPFPQPQLPY Substitution Scan (PEP20185101069)	12	15	QLPPFPQPQLPY	0	0	0
Xema, QLQPFPQPQLPY Substitution Scan (PEP20185101069)	12	17	QLRPFPQPQLPY	0	0	0
Xema, QLQPFPQPQLPY Substitution Scan (PEP20185101069)	12	18	QLSPFPQPQLPY	12269.5	3374	0.274991
Xema, QLQPFPQPQLPY Substitution Scan (PEP20185101069)	12	19	QLTPFPQPQLPY	38255.5	4840.67	0.126535
Xema, QLQPFPQPQLPY Substitution Scan (PEP20185101069)	12	20	QLVPFPQPQLPY	36226.2	3781.89	0.104397
Xema, QLQPFPQPQLPY Substitution Scan (PEP20185101069)	12	21	QLWPFPQPQLPY	0	0	0
Xema, QLQPFPQPQLPY Substitution Scan (PEP20185101069)	12	22	QLYPFPQPQLPY	0	0	0
Xema, QLQPFPQPQLPY Substitution Scan (PEP20185101069)	13	3	QAQPFPQPQLPY	4958.5	1609.67	0.324628
Xema, QLQPFPQPQLPY Substitution Scan (PEP20185101069)	13	4	QCQPFPQPQLPY	6201.67	1628.22	0.262546
Xema, QLQPFPQPQLPY Substitution Scan (PEP20185101069)	13	5	QDQPFPQPQLPY	1642.33	1433.78	0.873013
Xema, QLQPFPQPQLPY Substitution Scan (PEP20185101069)	13	6	QEQPFPQPQLPY	10727	1735	0.161741
Xema, QLQPFPQPQLPY Substitution Scan (PEP20185101069)	13	7	QFQPFPQPQLPY	24944.5	2287.67	0.0917103
Xema, QLQPFPQPQLPY Substitution Scan (PEP20185101069)	13	8	QGQPFPQPQLPY	341.167	227.444	0.666667
Xema, QLQPFPQPQLPY Substitution Scan (PEP20185101069)	13	9	QHQPFPQPQLPY	11353.3	1925.56	0.169603
Xema, QLQPFPQPQLPY Substitution Scan (PEP20185101069)	13	10	QIQPFPQPQLPY	10577.5	5308.33	0.501851
Xema, QLQPFPQPQLPY Substitution Scan (PEP20185101069)	13	11	QKQPFPQPQLPY	2015.17	648.889	0.322003
Xema, QLQPFPQPQLPY Substitution Scan (PEP20185101069)	13	13	QMQPFPQPQLPY	59683	869.333	0.0145658
Xema, QLQPFPQPQLPY Substitution Scan (PEP20185101069)	13	14	QNQPFPQPQLPY	6947.5	1809.67	0.260477
Xema, QLQPFPQPQLPY Substitution Scan (PEP20185101069)	13	15	QPQPFPQPQLPY	2804.67	1034.22	0.36875
Xema, QLQPFPQPQLPY Substitution Scan (PEP20185101069)	13	16	QQQPFPQPQLPY	55834.7	4843.11	0.0867402
Xema, QLQPFPQPQLPY Substitution Scan (PEP20185101069)	13	17	QRQPFPQPQLPY	6609.67	2456.22	0.371611
Xema, QLQPFPQPQLPY Substitution Scan (PEP20185101069)	13	18	QSQPFPQPQLPY	2182	1717.67	0.787198
Xema, QLQPFPQPQLPY Substitution Scan (PEP20185101069)	13	19	QTQPFPQPQLPY	3462	693	0.200173
Xema, QLQPFPQPQLPY Substitution Scan (PEP20185101069)	13	20	QVQPFPQPQLPY	9303.83	2224.22	0.239065
Xema, QLQPFPQPQLPY Substitution Scan (PEP20185101069)	13	21	QWQPFPQPQLPY	7962.17	2125.78	0.266985
Xema, QLQPFPQPQLPY Substitution Scan (PEP20185101069)	13	22	QYQPFPQPQLPY	13613	3466	0.25461
Xema, QLQPFPQPQLPY Substitution Scan (PEP20185101069)	14	3	ALQPFPQPQLPY	2311.17	363.444	0.157256
Xema, QLQPFPQPQLPY Substitution Scan (PEP20185101069)	14	4	CLQPFPQPQLPY	2144.67	1429.78	0.666667
Xema, QLQPFPQPQLPY Substitution Scan (PEP20185101069)	14	5	DLQPFPQPQLPY	932.333	276.889	0.296985
Xema, QLQPFPQPQLPY Substitution Scan (PEP20185101069)	14	6	ELQPFPQPQLPY	999	196.667	0.196864
Xema, QLQPFPQPQLPY Substitution Scan (PEP20185101069)	14	7	FLQPFPQPQLPY	2977.67	549.556	0.184559
Xema, QLQPFPQPQLPY Substitution Scan (PEP20185101069)	14	8	GLQPFPQPQLPY	2690.33	256.222	0.0952381
Xema, QLQPFPQPQLPY Substitution Scan (PEP20185101069)	14	9	HLQPFPQPQLPY	3449.33	833.778	0.241721
Xema, QLQPFPQPQLPY Substitution Scan (PEP20185101069)	14	10	ILQPFPQPQLPY	5095.17	881.111	0.172931
Xema, QLQPFPQPQLPY Substitution Scan (PEP20185101069)	14	11	KLQPFPQPQLPY	1006.33	573.111	0.569504
Xema, QLQPFPQPQLPY Substitution Scan (PEP20185101069)	14	12	LLQPFPQPQLPY	3239.17	906.556	0.279873
Xema, QLQPFPQPQLPY Substitution Scan (PEP20185101069)	14	13	MLQPFPQPQLPY	948	900	0.949367
Xema, QLQPFPQPQLPY Substitution Scan (PEP20185101069)	14	14	NLQPFPQPQLPY	38618.7	2616.44	0.0677508
Xema, QLQPFPQPQLPY Substitution Scan (PEP20185101069)	14	15	PLQPFPQPQLPY	15135.8	5385.44	0.355808
Xema, QLQPFPQPQLPY Substitution Scan (PEP20185101069)	14	17	RLQPFPQPQLPY	1000.33	666.889	0.666667
Xema, QLQPFPQPQLPY Substitution Scan (PEP20185101069)	14	18	SLQPFPQPQLPY	2036.33	429.556	0.210946
Xema, QLQPFPQPQLPY Substitution Scan (PEP20185101069)	14	19	TLQPFPQPQLPY	3290.33	855.556	0.260021
Xema, QLQPFPQPQLPY Substitution Scan (PEP20185101069)	14	20	VLQPFPQPQLPY	11959.3	1474.56	0.123297
Xema, QLQPFPQPQLPY Substitution Scan (PEP20185101069)	14	21	WLQPFPQPQLPY	0	0	0
Xema, QLQPFPQPQLPY Substitution Scan (PEP20185101069)	14	22	YLQPFPQPQLPY	706.833	471.222	0.666667

## Sheet: Raw Data, 1 µg-ml
#Date:Mi Jan 2 2019 15:25:47
#Green Channel Image File:X:\Auswertungen\Rohdaten\2018.12.20_Lebedin_PEP20185101069\2018.12.21_Lebedin_2071-09_main_7-7-RG_fi\800.TIF
#Red Channel Image File:X:\Auswertungen\Rohdaten\2018.12.20_Lebedin_PEP20185101069\2018.12.21_Lebedin_2071-09_main_7-7-RG_fi\700.TIF
#Array File:X:\Auswertungen\Rohdaten\2018.12.20_Lebedin_PEP20185101069\PSA-Exports\Grid_Xema.psf
Spot Family	Row	Column	Peptide	Raw Mean	Background Mean	Foreground Mean	Raw Median	Background Median	Foreground Median	Av. Intensity	Deviation	Deviation [%]
Xema, QLQPFPQPQLPY Substitution Scan (PEP20185101069)	14	3	ALQPFPQPQLPY	2407.46	125.35	2282.11	2486.5	0	2486.5	2311.17	363.444	0.157256
Xema, QLQPFPQPQLPY Substitution Scan (PEP20185101069)	14	24	ALQPFPQPQLPY	1850.18	125.35	1724.83	1766	0	1766
Xema, QLQPFPQPQLPY Substitution Scan (PEP20185101069)	14	45	ALQPFPQPQLPY	2569.74	125.35	2444.39	2681	0	2681
Xema, QLQPFPQPQLPY Substitution Scan (PEP20185101069)	14	4	CLQPFPQPQLPY	204.29	125.35	78.94	0	0	0	2144.67	1429.78	0.666667
Xema, QLQPFPQPQLPY Substitution Scan (PEP20185101069)	14	25	CLQPFPQPQLPY	2657.27	125.35	2531.92	2781	0	2781
Xema, QLQPFPQPQLPY Substitution Scan (PEP20185101069)	14	46	CLQPFPQPQLPY	3395.69	125.35	3270.34	3653	0	3653
Xema, QLQPFPQPQLPY Substitution Scan (PEP20185101069)	14	5	DLQPFPQPQLPY	1266.66	125.35	1141.31	1180	0	1180	932.333	276.889	0.296985
Xema, QLQPFPQPQLPY Substitution Scan (PEP20185101069)	14	26	DLQPFPQPQLPY	1138.53	125.35	1013.18	1100	0	1100
Xema, QLQPFPQPQLPY Substitution Scan (PEP20185101069)	14	47	DLQPFPQPQLPY	672.62	125.35	547.27	517	0	517
Xema, QLQPFPQPQLPY Substitution Scan (PEP20185101069)	14	6	ELQPFPQPQLPY	914.59	125.35	789.24	811	0	811	999	196.667	0.196864
Xema, QLQPFPQPQLPY Substitution Scan (PEP20185101069)	14	27	ELQPFPQPQLPY	1329.24	125.35	1203.89	1294	0	1294
Xema, QLQPFPQPQLPY Substitution Scan (PEP20185101069)	14	48	ELQPFPQPQLPY	945.55	125.35	820.2	892	0	892
Xema, QLQPFPQPQLPY Substitution Scan (PEP20185101069)	14	7	FLQPFPQPQLPY	2485.98	125.35	2360.63	2733	0	2733	2977.67	549.556	0.184559
Xema, QLQPFPQPQLPY Substitution Scan (PEP20185101069)	14	28	FLQPFPQPQLPY	2173.54	125.35	2048.19	2398	0	2398
Xema, QLQPFPQPQLPY Substitution Scan (PEP20185101069)	14	49	FLQPFPQPQLPY	3624.93	125.35	3499.58	3802	0	3802
Xema, QLQPFPQPQLPY Substitution Scan (PEP20185101069)	14	8	GLQPFPQPQLPY	2112.63	125.35	1987.28	2306	0	2306	2690.33	256.222	0.0952381
Xema, QLQPFPQPQLPY Substitution Scan (PEP20185101069)	14	29	GLQPFPQPQLPY	2557.49	125.35	2432.14	2741	0	2741
Xema, QLQPFPQPQLPY Substitution Scan (PEP20185101069)	14	50	GLQPFPQPQLPY	2631.06	125.35	2505.71	3024	0	3024
Xema, QLQPFPQPQLPY Substitution Scan (PEP20185101069)	14	9	HLQPFPQPQLPY	4287.76	125.35	4162.41	4700	0	4700	3449.33	833.778	0.241721
Xema, QLQPFPQPQLPY Substitution Scan (PEP20185101069)	14	30	HLQPFPQPQLPY	3466.77	125.35	3341.42	3448	0	3448
Xema, QLQPFPQPQLPY Substitution Scan (PEP20185101069)	14	51	HLQPFPQPQLPY	2499.13	125.35	2373.78	2200	0	2200
Xema, QLQPFPQPQLPY Substitution Scan (PEP20185101069)	14	10	ILQPFPQPQLPY	6225.71	125.35	6100.35	5672	0	5672	5095.17	881.111	0.172931
Xema, QLQPFPQPQLPY Substitution Scan (PEP20185101069)	14	31	ILQPFPQPQLPY	5559.27	125.35	5433.92	5840	0	5840
Xema, QLQPFPQPQLPY Substitution Scan (PEP20185101069)	14	52	ILQPFPQPQLPY	3948.73	125.35	3823.38	3773.5	0	3773.5
Xema, QLQPFPQPQLPY Substitution Scan (PEP20185101069)	14	11	KLQPFPQPQLPY	510.61	125.35	385.26	175	0	175	1006.33	573.111	0.569504
Xema, QLQPFPQPQLPY Substitution Scan (PEP20185101069)	14	32	KLQPFPQPQLPY	1987.21	125.35	1861.86	1866	0	1866
Xema, QLQPFPQPQLPY Substitution Scan (PEP20185101069)	14	53	KLQPFPQPQLPY	1427.13	125.35	1301.78	978	0	978
Xema, QLQPFPQPQLPY Substitution Scan (PEP20185101069)	14	12	LLQPFPQPQLPY	2803.27	125.35	2677.92	3205.5	0	3205.5	3239.17	906.556	0.279873
Xema, QLQPFPQPQLPY Substitution Scan (PEP20185101069)	14	33	LLQPFPQPQLPY	2056.62	125.35	1931.27	1913	0	1913
Xema, QLQPFPQPQLPY Substitution Scan (PEP20185101069)	14	54	LLQPFPQPQLPY	4505.2	125.35	4379.85	4599	0	4599
Xema, QLQPFPQPQLPY Substitution Scan (PEP20185101069)	14	13	MLQPFPQPQLPY	2903.54	125.35	2778.19	2298	0	2298	948	900	0.949367
Xema, QLQPFPQPQLPY Substitution Scan (PEP20185101069)	14	34	MLQPFPQPQLPY	1166.52	125.35	1041.17	546	0	546
Xema, QLQPFPQPQLPY Substitution Scan (PEP20185101069)	14	55	MLQPFPQPQLPY	666.51	125.35	541.16	0	0	0
Xema, QLQPFPQPQLPY Substitution Scan (PEP20185101069)	14	14	NLQPFPQPQLPY	39554.1	125.35	39428.8	42410	0	42410	38618.7	2616.44	0.0677508
Xema, QLQPFPQPQLPY Substitution Scan (PEP20185101069)	14	35	NLQPFPQPQLPY	30419.9	125.35	30294.6	34694	0	34694
Xema, QLQPFPQPQLPY Substitution Scan (PEP20185101069)	14	56	NLQPFPQPQLPY	35507.4	125.35	35382	38752	0	38752
Xema, QLQPFPQPQLPY Substitution Scan (PEP20185101069)	14	15	PLQPFPQPQLPY	11192.9	125.35	11067.5	11233	0	11233	15135.8	5385.44	0.355808
Xema, QLQPFPQPQLPY Substitution Scan (PEP20185101069)	14	36	PLQPFPQPQLPY	21120.3	125.35	20994.9	23214	0	23214
Xema, QLQPFPQPQLPY Substitution Scan (PEP20185101069)	14	57	PLQPFPQPQLPY	10993.8	125.35	10868.4	10960.5	0	10960.5
Xema, QLQPFPQPQLPY Substitution Scan (PEP20185101069)	13	3	QAQPFPQPQLPY	4471.6	125.35	4346.25	3010	0	3010	4958.5	1609.67	0.324628
Xema, QLQPFPQPQLPY Substitution Scan (PEP20185101069)	13	24	QAQPFPQPQLPY	7074.45	125.35	6949.09	7373	0	7373
Xema, QLQPFPQPQLPY Substitution Scan (PEP20185101069)	13	45	QAQPFPQPQLPY	4725.64	125.35	4600.29	4492.5	0	4492.5
Xema, QLQPFPQPQLPY Substitution Scan (PEP20185101069)	13	4	QCQPFPQPQLPY	4339.75	125.35	4214.4	4116.5	0	4116.5	6201.67	1628.22	0.262546
Xema, QLQPFPQPQLPY Substitution Scan (PEP20185101069)	13	25	QCQPFPQPQLPY	8477.23	125.35	8351.88	8644	0	8644
Xema, QLQPFPQPQLPY Substitution Scan (PEP20185101069)	13	46	QCQPFPQPQLPY	7462.48	125.35	7337.13	5844.5	0	5844.5
Xema, QLQPFPQPQLPY Substitution Scan (PEP20185101069)	13	5	QDQPFPQPQLPY	1456.42	125.35	1331.07	491	0	491	1642.33	1433.78	0.873013
Xema, QLQPFPQPQLPY Substitution Scan (PEP20185101069)	13	26	QDQPFPQPQLPY	7263.33	125.35	7137.98	3793	0	3793
Xema, QLQPFPQPQLPY Substitution Scan (PEP20185101069)	13	47	QDQPFPQPQLPY	926.97	125.35	801.62	643	0	643
Xema, QLQPFPQPQLPY Substitution Scan (PEP20185101069)	13	6	QEQPFPQPQLPY	9178.68	125.35	9053.33	9423.5	0	9423.5	10727	1735	0.161741
Xema, QLQPFPQPQLPY Substitution Scan (PEP20185101069)	13	27	QEQPFPQPQLPY	9106.04	125.35	8980.69	9428	0	9428
Xema, QLQPFPQPQLPY Substitution Scan (PEP20185101069)	13	48	QEQPFPQPQLPY	11782.6	125.35	11657.3	13329.5	0	13329.5
Xema, QLQPFPQPQLPY Substitution Scan (PEP20185101069)	13	7	QFQPFPQPQLPY	21559.7	125.35	21434.3	21513	0	21513	24944.5	2287.67	0.0917103
Xema, QLQPFPQPQLPY Substitution Scan (PEP20185101069)	13	28	QFQPFPQPQLPY	22783.4	125.35	22658.1	26028	0	26028
Xema, QLQPFPQPQLPY Substitution Scan (PEP20185101069)	13	49	QFQPFPQPQLPY	24606	125.35	24480.6	27292.5	0	27292.5
Xema, QLQPFPQPQLPY Substitution Scan (PEP20185101069)	13	8	QGQPFPQPQLPY	1903.72	125.35	1778.37	376	0	376	341.167	227.444	0.666667
Xema, QLQPFPQPQLPY Substitution Scan (PEP20185101069)	13	29	QGQPFPQPQLPY	3767.2	125.35	3641.85	647.5	0	647.5
Xema, QLQPFPQPQLPY Substitution Scan (PEP20185101069)	13	50	QGQPFPQPQLPY	155.4	125.35	30.05	0	0	0
Xema, QLQPFPQPQLPY Substitution Scan (PEP20185101069)	13	9	QHQPFPQPQLPY	13595.5	125.35	13470.2	13628	0	13628	11353.3	1925.56	0.169603
Xema, QLQPFPQPQLPY Substitution Scan (PEP20185101069)	13	30	QHQPFPQPQLPY	12721.4	125.35	12596.1	11967	0	11967
Xema, QLQPFPQPQLPY Substitution Scan (PEP20185101069)	13	51	QHQPFPQPQLPY	8698.57	125.35	8573.22	8465	0	8465
Xema, QLQPFPQPQLPY Substitution Scan (PEP20185101069)	13	10	QIQPFPQPQLPY	6591.54	125.35	6466.19	5399.5	0	5399.5	10577.5	5308.33	0.501851
Xema, QLQPFPQPQLPY Substitution Scan (PEP20185101069)	13	31	QIQPFPQPQLPY	17855.8	125.35	17730.5	18540	0	18540
Xema, QLQPFPQPQLPY Substitution Scan (PEP20185101069)	13	52	QIQPFPQPQLPY	6578.38	125.35	6453.03	7793	0	7793
Xema, QLQPFPQPQLPY Substitution Scan (PEP20185101069)	13	11	QKQPFPQPQLPY	3871.43	125.35	3746.08	2988.5	0	2988.5	2015.17	648.889	0.322003
Xema, QLQPFPQPQLPY Substitution Scan (PEP20185101069)	13	32	QKQPFPQPQLPY	2150.76	125.35	2025.41	1665	0	1665
Xema, QLQPFPQPQLPY Substitution Scan (PEP20185101069)	13	53	QKQPFPQPQLPY	1822.01	125.35	1696.66	1392	0	1392
Xema, QLQPFPQPQLPY Substitution Scan (PEP20185101069)	12	3	QLAPFPQPQLPY	314.62	125.35	189.27	106	0	106	117.333	85.7778	0.731061
Xema, QLQPFPQPQLPY Substitution Scan (PEP20185101069)	12	24	QLAPFPQPQLPY	431.68	125.35	306.33	246	0	246
Xema, QLQPFPQPQLPY Substitution Scan (PEP20185101069)	12	45	QLAPFPQPQLPY	209.9	125.35	84.55	0	0	0
Xema, QLQPFPQPQLPY Substitution Scan (PEP20185101069)	12	4	QLCPFPQPQLPY	2544.36	125.35	2419.01	2587	0	2587	2132.5	303	0.142087
Xema, QLQPFPQPQLPY Substitution Scan (PEP20185101069)	12	25	QLCPFPQPQLPY	2187.37	125.35	2062.02	2083	0	2083
Xema, QLQPFPQPQLPY Substitution Scan (PEP20185101069)	12	46	QLCPFPQPQLPY	1798.33	125.35	1672.98	1727.5	0	1727.5
Xema, QLQPFPQPQLPY Substitution Scan (PEP20185101069)	12	5	QLDPFPQPQLPY	2395.29	125.35	2269.94	1407	0	1407	2445.67	692.444	0.283131
Xema, QLQPFPQPQLPY Substitution Scan (PEP20185101069)	12	26	QLDPFPQPQLPY	2605.62	125.35	2480.27	2612	0	2612
Xema, QLQPFPQPQLPY Substitution Scan (PEP20185101069)	12	47	QLDPFPQPQLPY	3269.6	125.35	3144.25	3318	0	3318
Xema, QLQPFPQPQLPY Substitution Scan (PEP20185101069)	12	6	QLEPFPQPQLPY	18736.5	125.35	18611.2	20377	0	20377	19769.2	2402.44	0.121525
Xema, QLQPFPQPQLPY Substitution Scan (PEP20185101069)	12	27	QLEPFPQPQLPY	21590.9	125.35	21465.5	22765	0	22765
Xema, QLQPFPQPQLPY Substitution Scan (PEP20185101069)	12	48	QLEPFPQPQLPY	15466.9	125.35	15341.6	16165.5	0	16165.5
Xema, QLQPFPQPQLPY Substitution Scan (PEP20185101069)	12	7	QLFPFPQPQLPY	11.91	125.35	0	0	0	0	0	0	0
Xema, QLQPFPQPQLPY Substitution Scan (PEP20185101069)	12	28	QLFPFPQPQLPY	17.5	125.35	0	0	0	0
Xema, QLQPFPQPQLPY Substitution Scan (PEP20185101069)	12	49	QLFPFPQPQLPY	44.15	125.35	0	0	0	0
Xema, QLQPFPQPQLPY Substitution Scan (PEP20185101069)	12	8	QLGPFPQPQLPY	260.78	125.35	135.43	0	0	0	0	0	0
Xema, QLQPFPQPQLPY Substitution Scan (PEP20185101069)	12	29	QLGPFPQPQLPY	2.55	125.35	0	0	0	0
Xema, QLQPFPQPQLPY Substitution Scan (PEP20185101069)	12	50	QLGPFPQPQLPY	9.3	125.35	0	0	0	0
Xema, QLQPFPQPQLPY Substitution Scan (PEP20185101069)	12	9	QLHPFPQPQLPY	4945.41	125.35	4820.06	4801	0	4801	3839.33	839.556	0.218672
Xema, QLQPFPQPQLPY Substitution Scan (PEP20185101069)	12	30	QLHPFPQPQLPY	4349.68	125.35	4224.33	4137	0	4137
Xema, QLQPFPQPQLPY Substitution Scan (PEP20185101069)	12	51	QLHPFPQPQLPY	2567.67	125.35	2442.32	2580	0	2580
Xema, QLQPFPQPQLPY Substitution Scan (PEP20185101069)	12	10	QLIPFPQPQLPY	17263.8	125.35	17138.5	18597	0	18597	24106.8	7629.78	0.316499
Xema, QLQPFPQPQLPY Substitution Scan (PEP20185101069)	12	31	QLIPFPQPQLPY	32675.4	125.35	32550.1	35551.5	0	35551.5
Xema, QLQPFPQPQLPY Substitution Scan (PEP20185101069)	12	52	QLIPFPQPQLPY	17281.2	125.35	17155.9	18172	0	18172
Xema, QLQPFPQPQLPY Substitution Scan (PEP20185101069)	12	11	QLKPFPQPQLPY	2682.64	125.35	2557.29	752	0	752	1698.83	631.222	0.371562
Xema, QLQPFPQPQLPY Substitution Scan (PEP20185101069)	12	32	QLKPFPQPQLPY	4823.35	125.35	4698	1917	0	1917
Xema, QLQPFPQPQLPY Substitution Scan (PEP20185101069)	12	53	QLKPFPQPQLPY	5155.43	125.35	5030.08	2427.5	0	2427.5
Xema, QLQPFPQPQLPY Substitution Scan (PEP20185101069)	12	12	QLLPFPQPQLPY	1106.19	125.35	980.84	966	0	966	1704.67	957.222	0.56153
Xema, QLQPFPQPQLPY Substitution Scan (PEP20185101069)	12	33	QLLPFPQPQLPY	1569.62	125.35	1444.27	1007.5	0	1007.5
Xema, QLQPFPQPQLPY Substitution Scan (PEP20185101069)	12	54	QLLPFPQPQLPY	3368.47	125.35	3243.12	3140.5	0	3140.5
Xema, QLQPFPQPQLPY Substitution Scan (PEP20185101069)	12	13	QLMPFPQPQLPY	11915.5	125.35	11790.1	12441.5	0	12441.5	9853	4633.33	0.470246
Xema, QLQPFPQPQLPY Substitution Scan (PEP20185101069)	12	34	QLMPFPQPQLPY	4984.31	125.35	4858.95	2903	0	2903
Xema, QLQPFPQPQLPY Substitution Scan (PEP20185101069)	12	55	QLMPFPQPQLPY	12703.7	125.35	12578.4	14214.5	0	14214.5
Xema, QLQPFPQPQLPY Substitution Scan (PEP20185101069)	12	14	QLNPFPQPQLPY	4001.12	125.35	3875.77	3534	0	3534	4489.33	785.111	0.174884
Xema, QLQPFPQPQLPY Substitution Scan (PEP20185101069)	12	35	QLNPFPQPQLPY	4199.15	125.35	4073.8	4267	0	4267
Xema, QLQPFPQPQLPY Substitution Scan (PEP20185101069)	12	56	QLNPFPQPQLPY	5941.36	125.35	5816.01	5667	0	5667
Xema, QLQPFPQPQLPY Substitution Scan (PEP20185101069)	12	15	QLPPFPQPQLPY	3.39	125.35	0	0	0	0	0	0	0
Xema, QLQPFPQPQLPY Substitution Scan (PEP20185101069)	12	36	QLPPFPQPQLPY	41.71	125.35	0	0	0	0
Xema, QLQPFPQPQLPY Substitution Scan (PEP20185101069)	12	57	QLPPFPQPQLPY	130.22	125.35	4.87	0	0	0
Xema, QLQPFPQPQLPY Substitution Scan (PEP20185101069)	11	3	QLQAFPQPQLPY	310.7	125.35	185.35	0	0	0	0	0	0
Xema, QLQPFPQPQLPY Substitution Scan (PEP20185101069)	11	24	QLQAFPQPQLPY	130.98	125.35	5.63	0	0	0
Xema, QLQPFPQPQLPY Substitution Scan (PEP20185101069)	11	45	QLQAFPQPQLPY	129.72	125.35	4.37	0	0	0
Xema, QLQPFPQPQLPY Substitution Scan (PEP20185101069)	11	4	QLQCFPQPQLPY	63.37	125.35	0	0	0	0	0	0	0
Xema, QLQPFPQPQLPY Substitution Scan (PEP20185101069)	11	25	QLQCFPQPQLPY	735.36	125.35	610.01	0	0	0
Xema, QLQPFPQPQLPY Substitution Scan (PEP20185101069)	11	46	QLQCFPQPQLPY	680.21	125.35	554.86	0	0	0
Xema, QLQPFPQPQLPY Substitution Scan (PEP20185101069)	11	5	QLQDFPQPQLPY	1493.73	125.35	1368.38	817.5	0	817.5	292.5	350	1.19658
Xema, QLQPFPQPQLPY Substitution Scan (PEP20185101069)	11	26	QLQDFPQPQLPY	564.52	125.35	439.17	60	0	60
Xema, QLQPFPQPQLPY Substitution Scan (PEP20185101069)	11	47	QLQDFPQPQLPY	43.09	125.35	0	0	0	0
Xema, QLQPFPQPQLPY Substitution Scan (PEP20185101069)	11	6	QLQEFPQPQLPY	444.38	125.35	319.03	0	0	0	0	0	0
Xema, QLQPFPQPQLPY Substitution Scan (PEP20185101069)	11	27	QLQEFPQPQLPY	103.74	125.35	0	0	0	0
Xema, QLQPFPQPQLPY Substitution Scan (PEP20185101069)	11	48	QLQEFPQPQLPY	46.39	125.35	0	0	0	0
Xema, QLQPFPQPQLPY Substitution Scan (PEP20185101069)	11	7	QLQFFPQPQLPY	42.23	125.35	0	0	0	0	0	0	0
Xema, QLQPFPQPQLPY Substitution Scan (PEP20185101069)	11	28	QLQFFPQPQLPY	51.02	125.35	0	0	0	0
Xema, QLQPFPQPQLPY Substitution Scan (PEP20185101069)	11	49	QLQFFPQPQLPY	39.34	125.35	0	0	0	0
Xema, QLQPFPQPQLPY Substitution Scan (PEP20185101069)	11	8	QLQGFPQPQLPY	558.18	125.35	432.83	0	0	0	146.167	194.889	1.33333
Xema, QLQPFPQPQLPY Substitution Scan (PEP20185101069)	11	29	QLQGFPQPQLPY	2301.72	125.35	2176.37	438.5	0	438.5
Xema, QLQPFPQPQLPY Substitution Scan (PEP20185101069)	11	50	QLQGFPQPQLPY	397.82	125.35	272.47	0	0	0
Xema, QLQPFPQPQLPY Substitution Scan (PEP20185101069)	11	9	QLQHFPQPQLPY	338.31	125.35	212.96	0	0	0	58.1667	77.5556	1.33333
Xema, QLQPFPQPQLPY Substitution Scan (PEP20185101069)	11	30	QLQHFPQPQLPY	3225.97	125.35	3100.61	174.5	0	174.5
Xema, QLQPFPQPQLPY Substitution Scan (PEP20185101069)	11	51	QLQHFPQPQLPY	535.53	125.35	410.18	0	0	0
Xema, QLQPFPQPQLPY Substitution Scan (PEP20185101069)	11	10	QLQIFPQPQLPY	78.82	125.35	0	0	0	0	0	0	0
Xema, QLQPFPQPQLPY Substitution Scan (PEP20185101069)	11	31	QLQIFPQPQLPY	333.63	125.35	208.28	0	0	0
Xema, QLQPFPQPQLPY Substitution Scan (PEP20185101069)	11	52	QLQIFPQPQLPY	30.52	125.35	0	0	0	0
Xema, QLQPFPQPQLPY Substitution Scan (PEP20185101069)	11	11	QLQKFPQPQLPY	439.05	125.35	313.7	0	0	0	0	0	0
Xema, QLQPFPQPQLPY Substitution Scan (PEP20185101069)	11	32	QLQKFPQPQLPY	709.55	125.35	584.2	0	0	0
Xema, QLQPFPQPQLPY Substitution Scan (PEP20185101069)	11	53	QLQKFPQPQLPY	666.61	125.35	541.25	0	0	0
Xema, QLQPFPQPQLPY Substitution Scan (PEP20185101069)	11	12	QLQLFPQPQLPY	841.83	125.35	716.48	0	0	0	607.833	405.222	0.666667
Xema, QLQPFPQPQLPY Substitution Scan (PEP20185101069)	11	33	QLQLFPQPQLPY	1970.75	125.35	1845.4	640	0	640
Xema, QLQPFPQPQLPY Substitution Scan (PEP20185101069)	11	54	QLQLFPQPQLPY	3331.9	125.35	3206.55	1183.5	0	1183.5
Xema, QLQPFPQPQLPY Substitution Scan (PEP20185101069)	11	13	QLQMFPQPQLPY	30.3	125.35	0	0	0	0	0	0	0
Xema, QLQPFPQPQLPY Substitution Scan (PEP20185101069)	11	34	QLQMFPQPQLPY	153.37	125.35	28.02	0	0	0
Xema, QLQPFPQPQLPY Substitution Scan (PEP20185101069)	11	55	QLQMFPQPQLPY	73.99	125.35	0	0	0	0
Xema, QLQPFPQPQLPY Substitution Scan (PEP20185101069)	11	14	QLQNFPQPQLPY	4063.11	125.35	3937.76	2049	0	2049	1193.5	776.667	0.650747
Xema, QLQPFPQPQLPY Substitution Scan (PEP20185101069)	11	35	QLQNFPQPQLPY	3790.1	125.35	3664.75	1503	0	1503
Xema, QLQPFPQPQLPY Substitution Scan (PEP20185101069)	11	56	QLQNFPQPQLPY	2830.81	125.35	2705.46	28.5	0	28.5
Xema, QLQPFPQPQLPY Substitution Scan (PEP20185101069)	10	3	QLQPAPQPQLPY	516.85	125.35	391.5	0	0	0	0	0	0
Xema, QLQPFPQPQLPY Substitution Scan (PEP20185101069)	10	24	QLQPAPQPQLPY	14.17	125.35	0	0	0	0
Xema, QLQPFPQPQLPY Substitution Scan (PEP20185101069)	10	45	QLQPAPQPQLPY	204.77	125.35	79.42	0	0	0
Xema, QLQPFPQPQLPY Substitution Scan (PEP20185101069)	10	4	QLQPCPQPQLPY	51.06	125.35	0	0	0	0	0	0	0
Xema, QLQPFPQPQLPY Substitution Scan (PEP20185101069)	10	25	QLQPCPQPQLPY	470.76	125.35	345.41	0	0	0
Xema, QLQPFPQPQLPY Substitution Scan (PEP20185101069)	10	46	QLQPCPQPQLPY	142.94	125.35	17.58	0	0	0
Xema, QLQPFPQPQLPY Substitution Scan (PEP20185101069)	10	5	QLQPDPQPQLPY	1508.08	125.35	1382.73	267	0	267	120.333	97.7778	0.812558
Xema, QLQPFPQPQLPY Substitution Scan (PEP20185101069)	10	26	QLQPDPQPQLPY	750.25	125.35	624.9	25	0	25
Xema, QLQPFPQPQLPY Substitution Scan (PEP20185101069)	10	47	QLQPDPQPQLPY	279.77	125.35	154.42	69	0	69
Xema, QLQPFPQPQLPY Substitution Scan (PEP20185101069)	10	6	QLQPEPQPQLPY	785.2	125.35	659.85	0	0	0	27	36	1.33333
Xema, QLQPFPQPQLPY Substitution Scan (PEP20185101069)	10	27	QLQPEPQPQLPY	908.48	125.35	783.13	0	0	0
Xema, QLQPFPQPQLPY Substitution Scan (PEP20185101069)	10	48	QLQPEPQPQLPY	777.58	125.35	652.22	81	0	81
Xema, QLQPFPQPQLPY Substitution Scan (PEP20185101069)	9	3	QLQPFAQPQLPY	7923.31	125.35	7797.95	7963	0	7963	5943.67	1346.22	0.226497
Xema, QLQPFPQPQLPY Substitution Scan (PEP20185101069)	9	24	QLQPFAQPQLPY	5175.86	125.35	5050.51	5084	0	5084
Xema, QLQPFPQPQLPY Substitution Scan (PEP20185101069)	9	45	QLQPFAQPQLPY	4555.29	125.35	4429.94	4784	0	4784
Xema, QLQPFPQPQLPY Substitution Scan (PEP20185101069)	9	4	QLQPFCQPQLPY	529.78	125.35	404.43	0	0	0	0	0	0
Xema, QLQPFPQPQLPY Substitution Scan (PEP20185101069)	9	25	QLQPFCQPQLPY	490.41	125.35	365.06	0	0	0
Xema, QLQPFPQPQLPY Substitution Scan (PEP20185101069)	9	46	QLQPFCQPQLPY	984.01	125.35	858.66	0	0	0
Xema, QLQPFPQPQLPY Substitution Scan (PEP20185101069)	9	5	QLQPFDQPQLPY	296.85	125.35	171.5	0	0	0	0	0	0
Xema, QLQPFPQPQLPY Substitution Scan (PEP20185101069)	9	26	QLQPFDQPQLPY	18.4	125.35	0	0	0	0
Xema, QLQPFPQPQLPY Substitution Scan (PEP20185101069)	9	47	QLQPFDQPQLPY	117.86	125.35	0	0	0	0
Xema, QLQPFPQPQLPY Substitution Scan (PEP20185101069)	9	6	QLQPFEQPQLPY	155.42	125.35	30.07	0	0	0	184.667	246.222	1.33333
Xema, QLQPFPQPQLPY Substitution Scan (PEP20185101069)	9	27	QLQPFEQPQLPY	622.43	125.35	497.08	554	0	554
Xema, QLQPFPQPQLPY Substitution Scan (PEP20185101069)	9	48	QLQPFEQPQLPY	69.49	125.35	0	0	0	0
Xema, QLQPFPQPQLPY Substitution Scan (PEP20185101069)	9	7	QLQPFFQPQLPY	7547.75	125.35	7422.4	8286	0	8286	4378	2605.33	0.595097
Xema, QLQPFPQPQLPY Substitution Scan (PEP20185101069)	9	28	QLQPFFQPQLPY	6243.23	125.35	6117.88	3693	0	3693
Xema, QLQPFPQPQLPY Substitution Scan (PEP20185101069)	9	49	QLQPFFQPQLPY	1658.3	125.35	1532.95	1155	0	1155
Xema, QLQPFPQPQLPY Substitution Scan (PEP20185101069)	9	8	QLQPFGQPQLPY	143.23	125.35	17.88	0	0	0	0	0	0
Xema, QLQPFPQPQLPY Substitution Scan (PEP20185101069)	9	29	QLQPFGQPQLPY	336.26	125.35	210.91	0	0	0
Xema, QLQPFPQPQLPY Substitution Scan (PEP20185101069)	9	50	QLQPFGQPQLPY	59.69	125.35	0	0	0	0
Xema, QLQPFPQPQLPY Substitution Scan (PEP20185101069)	9	9	QLQPFHQPQLPY	57.29	125.35	0	0	0	0	0	0	0
Xema, QLQPFPQPQLPY Substitution Scan (PEP20185101069)	9	30	QLQPFHQPQLPY	189.86	125.35	64.51	0	0	0
Xema, QLQPFPQPQLPY Substitution Scan (PEP20185101069)	9	51	QLQPFHQPQLPY	31.71	125.35	0	0	0	0
Xema, QLQPFPQPQLPY Substitution Scan (PEP20185101069)	9	10	QLQPFIQPQLPY	66.87	125.35	0	0	0	0	0	0	0
Xema, QLQPFPQPQLPY Substitution Scan (PEP20185101069)	9	31	QLQPFIQPQLPY	66.51	125.35	0	0	0	0
Xema, QLQPFPQPQLPY Substitution Scan (PEP20185101069)	9	52	QLQPFIQPQLPY	14.66	125.35	0	0	0	0
Xema, QLQPFPQPQLPY Substitution Scan (PEP20185101069)	9	11	QLQPFKQPQLPY	749.72	125.35	624.37	0	0	0	813.667	800.222	0.983477
Xema, QLQPFPQPQLPY Substitution Scan (PEP20185101069)	9	32	QLQPFKQPQLPY	2643.47	125.35	2518.12	427	0	427
Xema, QLQPFPQPQLPY Substitution Scan (PEP20185101069)	9	53	QLQPFKQPQLPY	4216.69	125.35	4091.34	2014	0	2014
Xema, QLQPFPQPQLPY Substitution Scan (PEP20185101069)	9	12	QLQPFLQPQLPY	459.06	125.35	333.71	228	0	228	76	101.333	1.33333
Xema, QLQPFPQPQLPY Substitution Scan (PEP20185101069)	9	33	QLQPFLQPQLPY	1136.22	125.35	1010.87	0	0	0
Xema, QLQPFPQPQLPY Substitution Scan (PEP20185101069)	9	54	QLQPFLQPQLPY	308.29	125.35	182.94	0	0	0
Xema, QLQPFPQPQLPY Substitution Scan (PEP20185101069)	9	13	QLQPFMQPQLPY	28.18	125.35	0	0	0	0	0	0	0
Xema, QLQPFPQPQLPY Substitution Scan (PEP20185101069)	9	34	QLQPFMQPQLPY	534.17	125.35	408.81	0	0	0
Xema, QLQPFPQPQLPY Substitution Scan (PEP20185101069)	9	55	QLQPFMQPQLPY	1069.18	125.35	943.83	0	0	0
Xema, QLQPFPQPQLPY Substitution Scan (PEP20185101069)	9	14	QLQPFNQPQLPY	273.51	125.35	148.16	0	0	0	0	0	0
Xema, QLQPFPQPQLPY Substitution Scan (PEP20185101069)	9	35	QLQPFNQPQLPY	418.06	125.35	292.71	0	0	0
Xema, QLQPFPQPQLPY Substitution Scan (PEP20185101069)	9	56	QLQPFNQPQLPY	434.4	125.35	309.05	0	0	0
Xema, QLQPFPQPQLPY Substitution Scan (PEP20185101069)	8	3	QLQPFPAPQLPY	17568.2	125.35	17442.8	18706	0	18706	14842.3	2742.89	0.184802
Xema, QLQPFPQPQLPY Substitution Scan (PEP20185101069)	8	24	QLQPFPAPQLPY	9654.52	125.35	9529.17	10728	0	10728
Xema, QLQPFPQPQLPY Substitution Scan (PEP20185101069)	8	45	QLQPFPAPQLPY	15048.8	125.35	14923.4	15093	0	15093
Xema, QLQPFPQPQLPY Substitution Scan (PEP20185101069)	8	4	QLQPFPCPQLPY	3264.35	125.35	3139	1495	0	1495	6166	3114	0.505028
Xema, QLQPFPQPQLPY Substitution Scan (PEP20185101069)	8	25	QLQPFPCPQLPY	6930.12	125.35	6804.77	7483	0	7483
Xema, QLQPFPQPQLPY Substitution Scan (PEP20185101069)	8	46	QLQPFPCPQLPY	9690.11	125.35	9564.76	9520	0	9520
Xema, QLQPFPQPQLPY Substitution Scan (PEP20185101069)	8	5	QLQPFPDPQLPY	23314	125.35	23188.7	23965.5	0	23965.5	18659.5	3537.33	0.189573
Xema, QLQPFPQPQLPY Substitution Scan (PEP20185101069)	8	26	QLQPFPDPQLPY	17544.3	125.35	17419	18160	0	18160
Xema, QLQPFPQPQLPY Substitution Scan (PEP20185101069)	8	47	QLQPFPDPQLPY	14116.4	125.35	13991	13853	0	13853
Xema, QLQPFPQPQLPY Substitution Scan (PEP20185101069)	8	6	QLQPFPEPQLPY	42805.2	125.35	42679.9	46507	0	46507	44905.3	6218.22	0.138474
Xema, QLQPFPQPQLPY Substitution Scan (PEP20185101069)	8	27	QLQPFPEPQLPY	33241.3	125.35	33115.9	35578	0	35578
Xema, QLQPFPQPQLPY Substitution Scan (PEP20185101069)	8	48	QLQPFPEPQLPY	46542.2	125.35	46416.9	52631	0	52631
Xema, QLQPFPQPQLPY Substitution Scan (PEP20185101069)	8	7	QLQPFPFPQLPY	2942.24	125.35	2816.89	2971	0	2971	3109.67	305.556	0.0982599
Xema, QLQPFPQPQLPY Substitution Scan (PEP20185101069)	8	28	QLQPFPFPQLPY	4060.01	125.35	3934.66	2790	0	2790
Xema, QLQPFPQPQLPY Substitution Scan (PEP20185101069)	8	49	QLQPFPFPQLPY	3600.43	125.35	3475.08	3568	0	3568
Xema, QLQPFPQPQLPY Substitution Scan (PEP20185101069)	8	8	QLQPFPGPQLPY	19723.8	125.35	19598.5	22011	0	22011	16952.3	3372.44	0.198937
Xema, QLQPFPQPQLPY Substitution Scan (PEP20185101069)	8	29	QLQPFPGPQLPY	13444.2	125.35	13318.9	13382	0	13382
Xema, QLQPFPQPQLPY Substitution Scan (PEP20185101069)	8	50	QLQPFPGPQLPY	15295.9	125.35	15170.6	15464	0	15464
Xema, QLQPFPQPQLPY Substitution Scan (PEP20185101069)	8	9	QLQPFPHPQLPY	24795	125.35	24669.6	26900.5	0	26900.5	19515.8	5102.56	0.261457
Xema, QLQPFPQPQLPY Substitution Scan (PEP20185101069)	8	30	QLQPFPHPQLPY	19446.5	125.35	19321.1	19785	0	19785
Xema, QLQPFPQPQLPY Substitution Scan (PEP20185101069)	8	51	QLQPFPHPQLPY	12053	125.35	11927.6	11862	0	11862
Xema, QLQPFPQPQLPY Substitution Scan (PEP20185101069)	8	10	QLQPFPIPQLPY	8297.4	125.35	8172.05	9345.5	0	9345.5	9417.83	528.778	0.0561464
Xema, QLQPFPQPQLPY Substitution Scan (PEP20185101069)	8	31	QLQPFPIPQLPY	9312.59	125.35	9187.24	10211	0	10211
Xema, QLQPFPQPQLPY Substitution Scan (PEP20185101069)	8	52	QLQPFPIPQLPY	8631.07	125.35	8505.72	8697	0	8697
Xema, QLQPFPQPQLPY Substitution Scan (PEP20185101069)	8	11	QLQPFPKPQLPY	6146.25	125.35	6020.9	5997	0	5997	5778.5	254.333	0.0440137
Xema, QLQPFPQPQLPY Substitution Scan (PEP20185101069)	8	32	QLQPFPKPQLPY	4969.86	125.35	4844.51	5397	0	5397
Xema, QLQPFPQPQLPY Substitution Scan (PEP20185101069)	8	53	QLQPFPKPQLPY	6265.79	125.35	6140.44	5941.5	0	5941.5
Xema, QLQPFPQPQLPY Substitution Scan (PEP20185101069)	8	12	QLQPFPLPQLPY	8007.23	125.35	7881.88	9225	0	9225	6536	4248	0.649939
Xema, QLQPFPQPQLPY Substitution Scan (PEP20185101069)	8	33	QLQPFPLPQLPY	1451.16	125.35	1325.81	164	0	164
Xema, QLQPFPQPQLPY Substitution Scan (PEP20185101069)	8	54	QLQPFPLPQLPY	9415.67	125.35	9290.31	10219	0	10219
Xema, QLQPFPQPQLPY Substitution Scan (PEP20185101069)	8	13	QLQPFPMPQLPY	30562.4	125.35	30437.1	30896.5	0	30896.5	32014.7	1231.56	0.0384685
Xema, QLQPFPQPQLPY Substitution Scan (PEP20185101069)	8	34	QLQPFPMPQLPY	31816	125.35	31690.7	33862	0	33862
Xema, QLQPFPQPQLPY Substitution Scan (PEP20185101069)	8	55	QLQPFPMPQLPY	32281	125.35	32155.7	31285.5	0	31285.5
Xema, QLQPFPQPQLPY Substitution Scan (PEP20185101069)	8	14	QLQPFPNPQLPY	19917.8	125.35	19792.4	21664.5	0	21664.5	19848	1351	0.0680673
Xema, QLQPFPQPQLPY Substitution Scan (PEP20185101069)	8	35	QLQPFPNPQLPY	15584	125.35	15458.6	17821.5	0	17821.5
Xema, QLQPFPQPQLPY Substitution Scan (PEP20185101069)	8	56	QLQPFPNPQLPY	19248.7	125.35	19123.3	20058	0	20058
Xema, QLQPFPQPQLPY Substitution Scan (PEP20185101069)	8	15	QLQPFPPPQLPY	20509.3	125.35	20384	20428.5	0	20428.5	29088.5	5773.33	0.198475
Xema, QLQPFPQPQLPY Substitution Scan (PEP20185101069)	8	36	QLQPFPPPQLPY	26670.4	125.35	26545	29660	0	29660
Xema, QLQPFPQPQLPY Substitution Scan (PEP20185101069)	8	57	QLQPFPPPQLPY	35179.8	125.35	35054.4	37177	0	37177
Xema, QLQPFPQPQLPY Substitution Scan (PEP20185101069)	7	3	QLQPFPQAQLPY	2245.13	125.35	2119.78	1362	0	1362	4640.33	2185.56	0.470991
Xema, QLQPFPQPQLPY Substitution Scan (PEP20185101069)	7	24	QLQPFPQAQLPY	5041.37	125.35	4916.02	4928	0	4928
Xema, QLQPFPQPQLPY Substitution Scan (PEP20185101069)	7	45	QLQPFPQAQLPY	7256.69	125.35	7131.34	7631	0	7631
Xema, QLQPFPQPQLPY Substitution Scan (PEP20185101069)	7	4	QLQPFPQCQLPY	187.64	125.35	62.28	0	0	0	707.667	943.556	1.33333
Xema, QLQPFPQPQLPY Substitution Scan (PEP20185101069)	7	25	QLQPFPQCQLPY	1803.38	125.35	1678.03	0	0	0
Xema, QLQPFPQPQLPY Substitution Scan (PEP20185101069)	7	46	QLQPFPQCQLPY	2463.99	125.35	2338.64	2123	0	2123
Xema, QLQPFPQPQLPY Substitution Scan (PEP20185101069)	7	5	QLQPFPQDQLPY	4144.15	125.35	4018.8	3629	0	3629	5781.17	3011.56	0.520925
Xema, QLQPFPQPQLPY Substitution Scan (PEP20185101069)	7	26	QLQPFPQDQLPY	10172.8	125.35	10047.4	10298.5	0	10298.5
Xema, QLQPFPQPQLPY Substitution Scan (PEP20185101069)	7	47	QLQPFPQDQLPY	3633.73	125.35	3508.38	3416	0	3416
Xema, QLQPFPQPQLPY Substitution Scan (PEP20185101069)	7	6	QLQPFPQEQLPY	14831.7	125.35	14706.4	15033	0	15033	16790	2028	0.120786
Xema, QLQPFPQPQLPY Substitution Scan (PEP20185101069)	7	27	QLQPFPQEQLPY	15916	125.35	15790.7	15505	0	15505
Xema, QLQPFPQPQLPY Substitution Scan (PEP20185101069)	7	48	QLQPFPQEQLPY	18515.5	125.35	18390.1	19832	0	19832
Xema, QLQPFPQPQLPY Substitution Scan (PEP20185101069)	7	7	QLQPFPQFQLPY	797.45	125.35	672.1	0	0	0	2949.83	1966.56	0.666667
Xema, QLQPFPQPQLPY Substitution Scan (PEP20185101069)	7	28	QLQPFPQFQLPY	5185.14	125.35	5059.79	4502.5	0	4502.5
Xema, QLQPFPQPQLPY Substitution Scan (PEP20185101069)	7	49	QLQPFPQFQLPY	4595.53	125.35	4470.18	4347	0	4347
Xema, QLQPFPQPQLPY Substitution Scan (PEP20185101069)	7	8	QLQPFPQGQLPY	4079.78	125.35	3954.43	4158	0	4158	1605.67	1701.56	1.05972
Xema, QLQPFPQPQLPY Substitution Scan (PEP20185101069)	7	29	QLQPFPQGQLPY	1903.9	125.35	1778.55	0	0	0
Xema, QLQPFPQPQLPY Substitution Scan (PEP20185101069)	7	50	QLQPFPQGQLPY	2180.16	125.35	2054.81	659	0	659
Xema, QLQPFPQPQLPY Substitution Scan (PEP20185101069)	7	9	QLQPFPQHQLPY	8079.29	125.35	7953.94	8790	0	8790	6738.5	1367.67	0.202963
Xema, QLQPFPQPQLPY Substitution Scan (PEP20185101069)	7	30	QLQPFPQHQLPY	5158.99	125.35	5033.64	4796.5	0	4796.5
Xema, QLQPFPQPQLPY Substitution Scan (PEP20185101069)	7	51	QLQPFPQHQLPY	7183.41	125.35	7058.06	6629	0	6629
Xema, QLQPFPQPQLPY Substitution Scan (PEP20185101069)	7	10	QLQPFPQIQLPY	1935.46	125.35	1810.11	918	0	918	2135.67	811.778	0.380105
Xema, QLQPFPQPQLPY Substitution Scan (PEP20185101069)	7	31	QLQPFPQIQLPY	3320.45	125.35	3195.1	2520	0	2520
Xema, QLQPFPQPQLPY Substitution Scan (PEP20185101069)	7	52	QLQPFPQIQLPY	3077.95	125.35	2952.6	2969	0	2969
Xema, QLQPFPQPQLPY Substitution Scan (PEP20185101069)	7	11	QLQPFPQKQLPY	4280.83	125.35	4155.48	3818	0	3818	2648.5	858.333	0.324083
Xema, QLQPFPQPQLPY Substitution Scan (PEP20185101069)	7	32	QLQPFPQKQLPY	3088.06	125.35	2962.71	2766.5	0	2766.5
Xema, QLQPFPQPQLPY Substitution Scan (PEP20185101069)	7	53	QLQPFPQKQLPY	1509.08	125.35	1383.73	1361	0	1361
Xema, QLQPFPQPQLPY Substitution Scan (PEP20185101069)	7	12	QLQPFPQLQLPY	4970.96	125.35	4845.61	3635.5	0	3635.5	2928.17	1019.78	0.348265
Xema, QLQPFPQPQLPY Substitution Scan (PEP20185101069)	7	33	QLQPFPQLQLPY	2070.93	125.35	1945.58	1398.5	0	1398.5
Xema, QLQPFPQPQLPY Substitution Scan (PEP20185101069)	7	54	QLQPFPQLQLPY	5674.99	125.35	5549.64	3750.5	0	3750.5
Xema, QLQPFPQPQLPY Substitution Scan (PEP20185101069)	7	13	QLQPFPQMQLPY	15549.3	125.35	15424	16081	0	16081	15284.8	530.778	0.0347258
Xema, QLQPFPQPQLPY Substitution Scan (PEP20185101069)	7	34	QLQPFPQMQLPY	14777.8	125.35	14652.5	15103.5	0	15103.5
Xema, QLQPFPQPQLPY Substitution Scan (PEP20185101069)	7	55	QLQPFPQMQLPY	14151	125.35	14025.6	14670	0	14670
Xema, QLQPFPQPQLPY Substitution Scan (PEP20185101069)	7	14	QLQPFPQNQLPY	3628.7	125.35	3503.35	3631	0	3631	2938.33	461.778	0.157156
Xema, QLQPFPQPQLPY Substitution Scan (PEP20185101069)	7	35	QLQPFPQNQLPY	3460.69	125.35	3335.34	2706	0	2706
Xema, QLQPFPQPQLPY Substitution Scan (PEP20185101069)	7	56	QLQPFPQNQLPY	2964.04	125.35	2838.69	2478	0	2478
Xema, QLQPFPQPQLPY Substitution Scan (PEP20185101069)	6	3	QLQPFPQPALPY	17443	125.35	17317.7	17780	0	17780	16211.3	1045.78	0.0645091
Xema, QLQPFPQPQLPY Substitution Scan (PEP20185101069)	6	24	QLQPFPQPALPY	15268.7	125.35	15143.4	16009	0	16009
Xema, QLQPFPQPQLPY Substitution Scan (PEP20185101069)	6	45	QLQPFPQPALPY	14587.2	125.35	14461.9	14845	0	14845
Xema, QLQPFPQPQLPY Substitution Scan (PEP20185101069)	6	4	QLQPFPQPCLPY	8845.22	125.35	8719.87	7655	0	7655	12279	3135.33	0.255341
Xema, QLQPFPQPQLPY Substitution Scan (PEP20185101069)	6	25	QLQPFPQPCLPY	10825.2	125.35	10699.8	12200	0	12200
Xema, QLQPFPQPQLPY Substitution Scan (PEP20185101069)	6	46	QLQPFPQPCLPY	15907	125.35	15781.6	16982	0	16982
Xema, QLQPFPQPQLPY Substitution Scan (PEP20185101069)	6	5	QLQPFPQPDLPY	36752.8	125.35	36627.5	39564.5	0	39564.5	33157.3	4271.44	0.128824
Xema, QLQPFPQPQLPY Substitution Scan (PEP20185101069)	6	26	QLQPFPQPDLPY	27255	125.35	27129.7	30873	0	30873
Xema, QLQPFPQPQLPY Substitution Scan (PEP20185101069)	6	47	QLQPFPQPDLPY	26471.2	125.35	26345.8	29034.5	0	29034.5
Xema, QLQPFPQPQLPY Substitution Scan (PEP20185101069)	6	6	QLQPFPQPELPY	43834.5	125.35	43709.1	45714	0	45714	41552.7	2774.22	0.066764
Xema, QLQPFPQPQLPY Substitution Scan (PEP20185101069)	6	27	QLQPFPQPELPY	36754.2	125.35	36628.9	39782	0	39782
Xema, QLQPFPQPQLPY Substitution Scan (PEP20185101069)	6	48	QLQPFPQPELPY	37664.8	125.35	37539.5	39162	0	39162
Xema, QLQPFPQPQLPY Substitution Scan (PEP20185101069)	6	7	QLQPFPQPFLPY	9416.55	125.35	9291.2	9445	0	9445	10861.3	2375.78	0.218737
Xema, QLQPFPQPQLPY Substitution Scan (PEP20185101069)	6	28	QLQPFPQPFLPY	14538.2	125.35	14412.9	14425	0	14425
Xema, QLQPFPQPQLPY Substitution Scan (PEP20185101069)	6	49	QLQPFPQPFLPY	11130.9	125.35	11005.6	8714	0	8714
Xema, QLQPFPQPQLPY Substitution Scan (PEP20185101069)	6	8	QLQPFPQPGLPY	19830.2	125.35	19704.9	20455.5	0	20455.5	12318.2	5424.89	0.440397
Xema, QLQPFPQPQLPY Substitution Scan (PEP20185101069)	6	29	QLQPFPQPGLPY	10664.6	125.35	10539.2	11148	0	11148
Xema, QLQPFPQPQLPY Substitution Scan (PEP20185101069)	6	50	QLQPFPQPGLPY	6661.55	125.35	6536.2	5351	0	5351
Xema, QLQPFPQPQLPY Substitution Scan (PEP20185101069)	6	9	QLQPFPQPHLPY	36139.8	125.35	36014.4	36105	0	36105	16397.6	7258.53	0.442658
Xema, QLQPFPQPQLPY Substitution Scan (PEP20185101069)	6	30	QLQPFPQPHLPY	19913.6	125.35	19788.2	21063	0	21063
Xema, QLQPFPQPQLPY Substitution Scan (PEP20185101069)	6	51	QLQPFPQPHLPY	18257.7	125.35	18132.4	18942	0	18942
Xema, QLQPFPQPQLPY Substitution Scan (PEP20185101069)	6	10	QLQPFPQPILPY	12550.5	125.35	12425.2	12777	0	12777	15442.4	6948.14	0.449939
Xema, QLQPFPQPQLPY Substitution Scan (PEP20185101069)	6	31	QLQPFPQPILPY	14866.1	125.35	14740.7	14933	0	14933
Xema, QLQPFPQPQLPY Substitution Scan (PEP20185101069)	6	52	QLQPFPQPILPY	12027.5	125.35	11902.2	12541	0	12541
Xema, QLQPFPQPQLPY Substitution Scan (PEP20185101069)	6	11	QLQPFPQPKLPY	2482.72	125.35	2357.37	2243	0	2243	14945.9	7382.58	0.493953
Xema, QLQPFPQPQLPY Substitution Scan (PEP20185101069)	6	32	QLQPFPQPKLPY	2560.53	125.35	2435.17	2560	0	2560
Xema, QLQPFPQPQLPY Substitution Scan (PEP20185101069)	6	53	QLQPFPQPKLPY	2064.34	125.35	1938.99	1619.5	0	1619.5
Xema, QLQPFPQPQLPY Substitution Scan (PEP20185101069)	6	12	QLQPFPQPLLPY	12394.6	125.35	12269.3	13612.5	0	13612.5	15683.6	6867.09	0.437852
Xema, QLQPFPQPQLPY Substitution Scan (PEP20185101069)	6	33	QLQPFPQPLLPY	723.89	125.35	598.54	0	0	0
Xema, QLQPFPQPQLPY Substitution Scan (PEP20185101069)	6	54	QLQPFPQPLLPY	20045.3	125.35	19920	22266	0	22266
Xema, QLQPFPQPQLPY Substitution Scan (PEP20185101069)	6	13	QLQPFPQPMLPY	31560.8	125.35	31435.4	32858.5	0	32858.5	16174.8	6624.81	0.409576
Xema, QLQPFPQPQLPY Substitution Scan (PEP20185101069)	6	34	QLQPFPQPMLPY	24665.7	125.35	24540.4	24691	0	24691
Xema, QLQPFPQPQLPY Substitution Scan (PEP20185101069)	6	55	QLQPFPQPMLPY	23632.5	125.35	23507.1	25010	0	25010
Xema, QLQPFPQPQLPY Substitution Scan (PEP20185101069)	6	14	QLQPFPQPNLPY	23150.2	125.35	23024.9	25087	0	25087	15017.2	6213.34	0.41375
Xema, QLQPFPQPQLPY Substitution Scan (PEP20185101069)	6	35	QLQPFPQPNLPY	25749.4	125.35	25624	26255.5	0	26255.5
Xema, QLQPFPQPQLPY Substitution Scan (PEP20185101069)	6	56	QLQPFPQPNLPY	25821	125.35	25695.7	27175	0	27175
Xema, QLQPFPQPQLPY Substitution Scan (PEP20185101069)	6	15	QLQPFPQPPLPY	12934.4	125.35	12809.1	13296	0	13296	13980.2	5633.31	0.40295
Xema, QLQPFPQPQLPY Substitution Scan (PEP20185101069)	6	36	QLQPFPQPPLPY	13273.9	125.35	13148.6	12262	0	12262
Xema, QLQPFPQPQLPY Substitution Scan (PEP20185101069)	6	57	QLQPFPQPPLPY	12091.8	125.35	11966.4	12555.5	0	12555.5
Xema, QLQPFPQPQLPY Substitution Scan (PEP20185101069)	5	3	QLQPFPQPQAPY	14910.4	125.35	14785	16425	0	16425	14170.3	5752.6	0.405962
Xema, QLQPFPQPQLPY Substitution Scan (PEP20185101069)	5	24	QLQPFPQPQAPY	13756	125.35	13630.6	14510	0	14510
Xema, QLQPFPQPQLPY Substitution Scan (PEP20185101069)	5	45	QLQPFPQPQAPY	14994	125.35	14868.6	16942	0	16942
Xema, QLQPFPQPQLPY Substitution Scan (PEP20185101069)	5	4	QLQPFPQPQCPY	10197.5	125.35	10072.1	10712	0	10712	13757.9	5855.48	0.425608
Xema, QLQPFPQPQLPY Substitution Scan (PEP20185101069)	5	25	QLQPFPQPQCPY	6941.3	125.35	6815.95	7819.5	0	7819.5
Xema, QLQPFPQPQLPY Substitution Scan (PEP20185101069)	5	46	QLQPFPQPQCPY	14675.5	125.35	14550.2	14330	0	14330
Xema, QLQPFPQPQLPY Substitution Scan (PEP20185101069)	5	5	QLQPFPQPQDPY	24007.9	125.35	23882.6	25192.5	0	25192.5	13400.2	6099.96	0.455215
Xema, QLQPFPQPQLPY Substitution Scan (PEP20185101069)	5	26	QLQPFPQPQDPY	20764.8	125.35	20639.5	23141	0	23141
Xema, QLQPFPQPQLPY Substitution Scan (PEP20185101069)	5	47	QLQPFPQPQDPY	18387.4	125.35	18262.1	19270	0	19270
Xema, QLQPFPQPQLPY Substitution Scan (PEP20185101069)	5	6	QLQPFPQPQEPY	24564.8	125.35	24439.4	27799	0	27799	12571.6	5512.61	0.438497
Xema, QLQPFPQPQLPY Substitution Scan (PEP20185101069)	5	27	QLQPFPQPQEPY	27231.3	125.35	27106	30842	0	30842
Xema, QLQPFPQPQLPY Substitution Scan (PEP20185101069)	5	48	QLQPFPQPQEPY	23973.1	125.35	23847.8	27460	0	27460
Xema, QLQPFPQPQLPY Substitution Scan (PEP20185101069)	5	7	QLQPFPQPQFPY	17966.2	125.35	17840.8	18275.5	0	18275.5	11897.6	4682.88	0.393599
Xema, QLQPFPQPQLPY Substitution Scan (PEP20185101069)	5	28	QLQPFPQPQFPY	11271.8	125.35	11146.5	10820	0	10820
Xema, QLQPFPQPQLPY Substitution Scan (PEP20185101069)	5	49	QLQPFPQPQFPY	12976.6	125.35	12851.3	10077	0	10077
Xema, QLQPFPQPQLPY Substitution Scan (PEP20185101069)	5	8	QLQPFPQPQGPY	7544.15	125.35	7418.8	8511	0	8511	12023.3	4701.91	0.391065
Xema, QLQPFPQPQLPY Substitution Scan (PEP20185101069)	5	29	QLQPFPQPQGPY	7271.39	125.35	7146.04	7425	0	7425
Xema, QLQPFPQPQLPY Substitution Scan (PEP20185101069)	5	50	QLQPFPQPQGPY	3637.25	125.35	3511.9	3229	0	3229
Xema, QLQPFPQPQLPY Substitution Scan (PEP20185101069)	5	9	QLQPFPQPQHPY	30215.4	125.35	30090	32541	0	32541	12160	4588	0.377302
Xema, QLQPFPQPQLPY Substitution Scan (PEP20185101069)	5	30	QLQPFPQPQHPY	17638	125.35	17512.7	17818	0	17818
Xema, QLQPFPQPQLPY Substitution Scan (PEP20185101069)	5	51	QLQPFPQPQHPY	19685.8	125.35	19560.5	19793	0	19793
Xema, QLQPFPQPQLPY Substitution Scan (PEP20185101069)	5	10	QLQPFPQPQIPY	8255.42	125.35	8130.06	7765.5	0	7765.5	11159.7	3992.71	0.35778
Xema, QLQPFPQPQLPY Substitution Scan (PEP20185101069)	5	31	QLQPFPQPQIPY	15932.3	125.35	15807	16180	0	16180
Xema, QLQPFPQPQLPY Substitution Scan (PEP20185101069)	5	52	QLQPFPQPQIPY	16008.6	125.35	15883.3	16024	0	16024
Xema, QLQPFPQPQLPY Substitution Scan (PEP20185101069)	5	11	QLQPFPQPQKPY	8484.68	125.35	8359.33	7925	0	7925	11039.9	4014.94	0.363676
Xema, QLQPFPQPQLPY Substitution Scan (PEP20185101069)	5	32	QLQPFPQPQKPY	10097.3	125.35	9971.99	10337.5	0	10337.5
Xema, QLQPFPQPQLPY Substitution Scan (PEP20185101069)	5	53	QLQPFPQPQKPY	8220.28	125.35	8094.93	8068	0	8068
Xema, QLQPFPQPQLPY Substitution Scan (PEP20185101069)	4	3	QLQPFPQPQLAY	11728.2	125.35	11602.8	11970	0	11970	10086.8	1437.22	0.142485
Xema, QLQPFPQPQLPY Substitution Scan (PEP20185101069)	4	24	QLQPFPQPQLAY	10728.1	125.35	10602.8	10359.5	0	10359.5
Xema, QLQPFPQPQLPY Substitution Scan (PEP20185101069)	4	45	QLQPFPQPQLAY	7601.38	125.35	7476.03	7931	0	7931
Xema, QLQPFPQPQLPY Substitution Scan (PEP20185101069)	4	4	QLQPFPQPQLCY	2479.2	125.35	2353.85	1336	0	1336	12009	4911.53	0.408988
Xema, QLQPFPQPQLPY Substitution Scan (PEP20185101069)	4	25	QLQPFPQPQLCY	9068.58	125.35	8943.23	9585.5	0	9585.5
Xema, QLQPFPQPQLPY Substitution Scan (PEP20185101069)	4	46	QLQPFPQPQLCY	5779.81	125.35	5654.46	5497.5	0	5497.5
Xema, QLQPFPQPQLPY Substitution Scan (PEP20185101069)	4	5	QLQPFPQPQLDY	12600.5	125.35	12475.1	12362	0	12362	12660.3	5070.32	0.40049
Xema, QLQPFPQPQLPY Substitution Scan (PEP20185101069)	4	26	QLQPFPQPQLDY	17578.4	125.35	17453	18803	0	18803
Xema, QLQPFPQPQLPY Substitution Scan (PEP20185101069)	4	47	QLQPFPQPQLDY	10612.8	125.35	10487.4	10666	0	10666
Xema, QLQPFPQPQLPY Substitution Scan (PEP20185101069)	4	6	QLQPFPQPQLEY	20437.5	125.35	20312.2	21790	0	21790	12725.9	5099.76	0.400739
Xema, QLQPFPQPQLPY Substitution Scan (PEP20185101069)	4	27	QLQPFPQPQLEY	18596.1	125.35	18470.7	19560	0	19560
Xema, QLQPFPQPQLPY Substitution Scan (PEP20185101069)	4	48	QLQPFPQPQLEY	18132.7	125.35	18007.3	18107	0	18107
Xema, QLQPFPQPQLPY Substitution Scan (PEP20185101069)	4	7	QLQPFPQPQLFY	8925.14	125.35	8799.79	10565	0	10565	11766.7	5004.26	0.42529
Xema, QLQPFPQPQLPY Substitution Scan (PEP20185101069)	4	28	QLQPFPQPQLFY	7395.3	125.35	7269.95	6659.5	0	6659.5
Xema, QLQPFPQPQLPY Substitution Scan (PEP20185101069)	4	49	QLQPFPQPQLFY	10071.6	125.35	9946.28	9768	0	9768
Xema, QLQPFPQPQLPY Substitution Scan (PEP20185101069)	4	8	QLQPFPQPQLGY	12222.6	125.35	12097.2	12884	0	12884	12026.7	5034.34	0.418595
Xema, QLQPFPQPQLPY Substitution Scan (PEP20185101069)	4	29	QLQPFPQPQLGY	11379.6	125.35	11254.2	11990.5	0	11990.5
Xema, QLQPFPQPQLPY Substitution Scan (PEP20185101069)	4	50	QLQPFPQPQLGY	4093.1	125.35	3967.75	3868	0	3868
Xema, QLQPFPQPQLPY Substitution Scan (PEP20185101069)	4	9	QLQPFPQPQLHY	19896.3	125.35	19771	19882	0	19882	12640.8	5407.19	0.427758
Xema, QLQPFPQPQLPY Substitution Scan (PEP20185101069)	4	30	QLQPFPQPQLHY	12654.1	125.35	12528.8	12233.5	0	12233.5
Xema, QLQPFPQPQLPY Substitution Scan (PEP20185101069)	4	51	QLQPFPQPQLHY	14963.5	125.35	14838.2	15124	0	15124
Xema, QLQPFPQPQLPY Substitution Scan (PEP20185101069)	4	10	QLQPFPQPQLIY	7942.8	125.35	7817.45	7400	0	7400	12991.9	5790.54	0.445704
Xema, QLQPFPQPQLPY Substitution Scan (PEP20185101069)	4	31	QLQPFPQPQLIY	9930.36	125.35	9805.01	9872.5	0	9872.5
Xema, QLQPFPQPQLPY Substitution Scan (PEP20185101069)	4	52	QLQPFPQPQLIY	11276.8	125.35	11151.5	10810	0	10810
Xema, QLQPFPQPQLPY Substitution Scan (PEP20185101069)	4	11	QLQPFPQPQLKY	2415.58	125.35	2290.23	2148.5	0	2148.5	12880.6	5886.59	0.457013
Xema, QLQPFPQPQLPY Substitution Scan (PEP20185101069)	4	32	QLQPFPQPQLKY	5330.78	125.35	5205.43	4914	0	4914
Xema, QLQPFPQPQLPY Substitution Scan (PEP20185101069)	4	53	QLQPFPQPQLKY	8387.51	125.35	8262.16	8627	0	8627
Xema, QLQPFPQPQLPY Substitution Scan (PEP20185101069)	4	12	QLQPFPQPQLLY	8860.94	125.35	8735.59	10077	0	10077	13010	5774.91	0.443882
Xema, QLQPFPQPQLPY Substitution Scan (PEP20185101069)	4	33	QLQPFPQPQLLY	4882.63	125.35	4757.27	4617.5	0	4617.5
Xema, QLQPFPQPQLPY Substitution Scan (PEP20185101069)	4	54	QLQPFPQPQLLY	13446.8	125.35	13321.4	13137	0	13137
Xema, QLQPFPQPQLPY Substitution Scan (PEP20185101069)	4	13	QLQPFPQPQLMY	18954.7	125.35	18829.3	20670	0	20670	13026.9	5824.2	0.44709
Xema, QLQPFPQPQLPY Substitution Scan (PEP20185101069)	4	34	QLQPFPQPQLMY	21279.3	125.35	21154	21197	0	21197
Xema, QLQPFPQPQLPY Substitution Scan (PEP20185101069)	4	55	QLQPFPQPQLMY	11299.6	125.35	11174.2	11883.5	0	11883.5
Xema, QLQPFPQPQLPY Substitution Scan (PEP20185101069)	4	14	QLQPFPQPQLNY	10928	125.35	10802.6	12538	0	12538	12586.5	5549.54	0.440914
Xema, QLQPFPQPQLPY Substitution Scan (PEP20185101069)	4	35	QLQPFPQPQLNY	17482.6	125.35	17357.3	18055.5	0	18055.5
Xema, QLQPFPQPQLPY Substitution Scan (PEP20185101069)	4	56	QLQPFPQPQLNY	13931.9	125.35	13806.6	14613.5	0	14613.5
Xema, QLQPFPQPQLPY Substitution Scan (PEP20185101069)	3	3	QLQPFPQPQLPA	8599.26	125.35	8473.91	7851	0	7851	12615.6	5699.31	0.451768
Xema, QLQPFPQPQLPY Substitution Scan (PEP20185101069)	3	24	QLQPFPQPQLPA	10098.6	125.35	9973.26	9689	0	9689
Xema, QLQPFPQPQLPY Substitution Scan (PEP20185101069)	3	45	QLQPFPQPQLPA	9825.76	125.35	9700.41	8186	0	8186
Xema, QLQPFPQPQLPY Substitution Scan (PEP20185101069)	3	4	QLQPFPQPQLPC	4554.06	125.35	4428.71	3876	0	3876	13482.1	6209.42	0.460569
Xema, QLQPFPQPQLPY Substitution Scan (PEP20185101069)	3	25	QLQPFPQPQLPC	10854.7	125.35	10729.4	11174	0	11174
Xema, QLQPFPQPQLPY Substitution Scan (PEP20185101069)	3	46	QLQPFPQPQLPC	7928.68	125.35	7803.33	7086	0	7086
Xema, QLQPFPQPQLPY Substitution Scan (PEP20185101069)	3	5	QLQPFPQPQLPD	13920.8	125.35	13795.4	11440	0	11440	13258.4	6402.36	0.48289
Xema, QLQPFPQPQLPY Substitution Scan (PEP20185101069)	3	26	QLQPFPQPQLPD	18092.9	125.35	17967.5	18781.5	0	18781.5
Xema, QLQPFPQPQLPY Substitution Scan (PEP20185101069)	3	47	QLQPFPQPQLPD	6509.17	125.35	6383.82	3997	0	3997
Xema, QLQPFPQPQLPY Substitution Scan (PEP20185101069)	3	6	QLQPFPQPQLPE	19366.2	125.35	19240.9	21274	0	21274	13579	6510.46	0.479451
Xema, QLQPFPQPQLPY Substitution Scan (PEP20185101069)	3	27	QLQPFPQPQLPE	19954.6	125.35	19829.3	19834	0	19834
Xema, QLQPFPQPQLPY Substitution Scan (PEP20185101069)	3	48	QLQPFPQPQLPE	20030.3	125.35	19904.9	20069.5	0	20069.5
Xema, QLQPFPQPQLPY Substitution Scan (PEP20185101069)	3	7	QLQPFPQPQLPF	23881.2	125.35	23755.8	26868	0	26868	13141.4	6509.24	0.495324
Xema, QLQPFPQPQLPY Substitution Scan (PEP20185101069)	3	28	QLQPFPQPQLPF	19857.5	125.35	19732.2	19649	0	19649
Xema, QLQPFPQPQLPY Substitution Scan (PEP20185101069)	3	49	QLQPFPQPQLPF	13063	125.35	12937.6	11471	0	11471
Xema, QLQPFPQPQLPY Substitution Scan (PEP20185101069)	3	8	QLQPFPQPQLPG	8986.05	125.35	8860.7	8255	0	8255	13389.2	6715.89	0.501589
Xema, QLQPFPQPQLPY Substitution Scan (PEP20185101069)	3	29	QLQPFPQPQLPG	7552.54	125.35	7427.19	6835	0	6835
Xema, QLQPFPQPQLPY Substitution Scan (PEP20185101069)	3	50	QLQPFPQPQLPG	5172.13	125.35	5046.78	4879.5	0	4879.5
Xema, QLQPFPQPQLPY Substitution Scan (PEP20185101069)	3	9	QLQPFPQPQLPH	22088.2	125.35	21962.9	23057	0	23057	16545.3	6072.89	0.367045
Xema, QLQPFPQPQLPY Substitution Scan (PEP20185101069)	3	30	QLQPFPQPQLPH	19149.6	125.35	19024.2	19143	0	19143
Xema, QLQPFPQPQLPY Substitution Scan (PEP20185101069)	3	51	QLQPFPQPQLPH	7361.59	125.35	7236.24	7436	0	7436
Xema, QLQPFPQPQLPY Substitution Scan (PEP20185101069)	3	10	QLQPFPQPQLPI	14412.5	125.35	14287.1	14228.5	0	14228.5	15058.8	2869.44	0.190549
Xema, QLQPFPQPQLPY Substitution Scan (PEP20185101069)	3	31	QLQPFPQPQLPI	19828.7	125.35	19703.3	19363	0	19363
Xema, QLQPFPQPQLPY Substitution Scan (PEP20185101069)	3	52	QLQPFPQPQLPI	11685.3	125.35	11560	11585	0	11585
Xema, QLQPFPQPQLPY Substitution Scan (PEP20185101069)	3	11	QLQPFPQPQLPK	2359.35	125.35	2234	1018	0	1018	3512.67	1663.11	0.473461
Xema, QLQPFPQPQLPY Substitution Scan (PEP20185101069)	3	32	QLQPFPQPQLPK	6185.46	125.35	6060.11	5572.5	0	5572.5
Xema, QLQPFPQPQLPY Substitution Scan (PEP20185101069)	3	53	QLQPFPQPQLPK	4880.74	125.35	4755.39	3947.5	0	3947.5
Xema, QLQPFPQPQLPY Substitution Scan (PEP20185101069)	3	12	QLQPFPQPQLPL	12896.1	125.35	12770.8	12003.5	0	12003.5	13418.2	3277.89	0.244287
Xema, QLQPFPQPQLPY Substitution Scan (PEP20185101069)	3	33	QLQPFPQPQLPL	10146.4	125.35	10021.1	9916	0	9916
Xema, QLQPFPQPQLPY Substitution Scan (PEP20185101069)	3	54	QLQPFPQPQLPL	17062.7	125.35	16937.3	18335	0	18335
Xema, QLQPFPQPQLPY Substitution Scan (PEP20185101069)	3	13	QLQPFPQPQLPM	19601.1	125.35	19475.8	20854	0	20854	20019.3	2286.22	0.114201
Xema, QLQPFPQPQLPY Substitution Scan (PEP20185101069)	3	34	QLQPFPQPQLPM	22861.4	125.35	22736.1	22614	0	22614
Xema, QLQPFPQPQLPY Substitution Scan (PEP20185101069)	3	55	QLQPFPQPQLPM	17245.4	125.35	17120	16590	0	16590
Xema, QLQPFPQPQLPY Substitution Scan (PEP20185101069)	3	14	QLQPFPQPQLPN	23881.6	125.35	23756.3	25936	0	25936	21715.7	2813.56	0.129563
Xema, QLQPFPQPQLPY Substitution Scan (PEP20185101069)	3	35	QLQPFPQPQLPN	20145.1	125.35	20019.8	18597	0	18597
Xema, QLQPFPQPQLPY Substitution Scan (PEP20185101069)	3	56	QLQPFPQPQLPN	21000	125.35	20874.6	20614	0	20614
Xema, QLQPFPQPQLPY Substitution Scan (PEP20185101069)	3	15	QLQPFPQPQLPP	3803.89	125.35	3678.54	1965	0	1965	7468.33	3668.89	0.491259
Xema, QLQPFPQPQLPY Substitution Scan (PEP20185101069)	3	36	QLQPFPQPQLPP	9633.69	125.35	9508.34	9586	0	9586
Xema, QLQPFPQPQLPY Substitution Scan (PEP20185101069)	3	57	QLQPFPQPQLPP	11969.1	125.35	11843.8	10854	0	10854
Xema, QLQPFPQPQLPY Substitution Scan (PEP20185101069)	3	16	QLQPFPQPQLPQ	4412.28	125.35	4286.93	2614.5	0	2614.5	7430.33	3210.56	0.432088
Xema, QLQPFPQPQLPY Substitution Scan (PEP20185101069)	3	37	QLQPFPQPQLPQ	10251.9	125.35	10126.5	10657.5	0	10657.5
Xema, QLQPFPQPQLPY Substitution Scan (PEP20185101069)	3	58	QLQPFPQPQLPQ	8735.99	125.35	8610.64	9019	0	9019
Xema, QLQPFPQPQLPY Substitution Scan (PEP20185101069)	3	17	QLQPFPQPQLPR	3749.75	125.35	3624.4	2904	0	2904	9564.67	4440.44	0.464255
Xema, QLQPFPQPQLPY Substitution Scan (PEP20185101069)	3	38	QLQPFPQPQLPR	11065.2	125.35	10939.9	11024	0	11024
Xema, QLQPFPQPQLPY Substitution Scan (PEP20185101069)	3	59	QLQPFPQPQLPR	14354.1	125.35	14228.7	14766	0	14766
Xema, QLQPFPQPQLPY Substitution Scan (PEP20185101069)	3	18	QLQPFPQPQLPS	12380.6	125.35	12255.3	12415	0	12415	10429	2550	0.24451
Xema, QLQPFPQPQLPY Substitution Scan (PEP20185101069)	3	39	QLQPFPQPQLPS	7057.63	125.35	6932.28	6604	0	6604
Xema, QLQPFPQPQLPY Substitution Scan (PEP20185101069)	3	60	QLQPFPQPQLPS	13291.9	125.35	13166.6	12268	0	12268
Xema, QLQPFPQPQLPY Substitution Scan (PEP20185101069)	3	19	QLQPFPQPQLPT	13199.6	125.35	13074.3	12539	0	12539	15564	5927.33	0.380836
Xema, QLQPFPQPQLPY Substitution Scan (PEP20185101069)	3	40	QLQPFPQPQLPT	23491.2	125.35	23365.9	24455	0	24455
Xema, QLQPFPQPQLPY Substitution Scan (PEP20185101069)	3	61	QLQPFPQPQLPT	10472.3	125.35	10346.9	9698	0	9698
Xema, QLQPFPQPQLPY Substitution Scan (PEP20185101069)	3	20	QLQPFPQPQLPV	23721.1	125.35	23595.8	25365	0	25365	23305.8	2084.89	0.0894578
Xema, QLQPFPQPQLPY Substitution Scan (PEP20185101069)	3	41	QLQPFPQPQLPV	19594.4	125.35	19469	20178.5	0	20178.5
Xema, QLQPFPQPQLPY Substitution Scan (PEP20185101069)	3	62	QLQPFPQPQLPV	24337.5	125.35	24212.1	24374	0	24374
Xema, QLQPFPQPQLPY Substitution Scan (PEP20185101069)	3	21	QLQPFPQPQLPW	3515.3	125.35	3389.95	2786	0	2786	3576.83	527.222	0.147399
Xema, QLQPFPQPQLPY Substitution Scan (PEP20185101069)	3	42	QLQPFPQPQLPW	5542.81	125.35	5417.46	3701	0	3701
Xema, QLQPFPQPQLPY Substitution Scan (PEP20185101069)	3	63	QLQPFPQPQLPW	5302.31	125.35	5176.96	4243.5	0	4243.5
Xema, QLQPFPQPQLPY Substitution Scan (PEP20185101069)	3	22	QLQPFPQPQLPY	9826.98	125.35	9701.63	8397.5	0	8397.5	20592.5	6139.37	0.298136
Xema, QLQPFPQPQLPY Substitution Scan (PEP20185101069)	4	15	QLQPFPQPQLPY	13540.2	125.35	13414.8	15088	0	15088
Xema, QLQPFPQPQLPY Substitution Scan (PEP20185101069)	5	12	QLQPFPQPQLPY	26277	125.35	26151.7	27081	0	27081
Xema, QLQPFPQPQLPY Substitution Scan (PEP20185101069)	6	16	QLQPFPQPQLPY	3361.43	125.35	3236.08	919	0	919
Xema, QLQPFPQPQLPY Substitution Scan (PEP20185101069)	7	15	QLQPFPQPQLPY	21761.3	125.35	21636	20164	0	20164
Xema, QLQPFPQPQLPY Substitution Scan (PEP20185101069)	8	16	QLQPFPQPQLPY	17458	125.35	17332.7	17775.5	0	17775.5
Xema, QLQPFPQPQLPY Substitution Scan (PEP20185101069)	9	15	QLQPFPQPQLPY	22870.3	125.35	22745	23021	0	23021
Xema, QLQPFPQPQLPY Substitution Scan (PEP20185101069)	10	7	QLQPFPQPQLPY	26008.9	125.35	25883.6	27966	0	27966
Xema, QLQPFPQPQLPY Substitution Scan (PEP20185101069)	11	15	QLQPFPQPQLPY	20236.4	125.35	20111	19642	0	19642
Xema, QLQPFPQPQLPY Substitution Scan (PEP20185101069)	12	16	QLQPFPQPQLPY	17102.4	125.35	16977	16578	0	16578
Xema, QLQPFPQPQLPY Substitution Scan (PEP20185101069)	13	12	QLQPFPQPQLPY	26799	125.35	26673.7	28467	0	28467
Xema, QLQPFPQPQLPY Substitution Scan (PEP20185101069)	14	16	QLQPFPQPQLPY	24402.9	125.35	24277.6	27001	0	27001
Xema, QLQPFPQPQLPY Substitution Scan (PEP20185101069)	3	43	QLQPFPQPQLPY	4633.33	125.35	4507.97	3575	0	3575
Xema, QLQPFPQPQLPY Substitution Scan (PEP20185101069)	4	36	QLQPFPQPQLPY	22908.1	125.35	22782.7	23967	0	23967
Xema, QLQPFPQPQLPY Substitution Scan (PEP20185101069)	5	33	QLQPFPQPQLPY	8973.3	125.35	8847.95	9169	0	9169
Xema, QLQPFPQPQLPY Substitution Scan (PEP20185101069)	6	37	QLQPFPQPQLPY	19325.1	125.35	19199.8	19974.5	0	19974.5
Xema, QLQPFPQPQLPY Substitution Scan (PEP20185101069)	7	36	QLQPFPQPQLPY	21571.4	125.35	21446.1	22559	0	22559
Xema, QLQPFPQPQLPY Substitution Scan (PEP20185101069)	8	37	QLQPFPQPQLPY	29502.6	125.35	29377.2	31639	0	31639
Xema, QLQPFPQPQLPY Substitution Scan (PEP20185101069)	9	36	QLQPFPQPQLPY	25774.8	125.35	25649.5	26620	0	26620
Xema, QLQPFPQPQLPY Substitution Scan (PEP20185101069)	10	28	QLQPFPQPQLPY	23079.9	125.35	22954.5	23448	0	23448
Xema, QLQPFPQPQLPY Substitution Scan (PEP20185101069)	11	36	QLQPFPQPQLPY	20836.6	125.35	20711.2	23039	0	23039
Xema, QLQPFPQPQLPY Substitution Scan (PEP20185101069)	12	37	QLQPFPQPQLPY	15698.3	125.35	15573	17162	0	17162
Xema, QLQPFPQPQLPY Substitution Scan (PEP20185101069)	13	33	QLQPFPQPQLPY	15004.4	125.35	14879	11865	0	11865
Xema, QLQPFPQPQLPY Substitution Scan (PEP20185101069)	14	37	QLQPFPQPQLPY	30353.2	125.35	30227.9	32600	0	32600
Xema, QLQPFPQPQLPY Substitution Scan (PEP20185101069)	3	64	QLQPFPQPQLPY	6950.38	125.35	6825.03	5933.5	0	5933.5
Xema, QLQPFPQPQLPY Substitution Scan (PEP20185101069)	4	57	QLQPFPQPQLPY	19784.5	125.35	19659.2	21311	0	21311
Xema, QLQPFPQPQLPY Substitution Scan (PEP20185101069)	5	54	QLQPFPQPQLPY	21716.1	125.35	21590.7	24789	0	24789
Xema, QLQPFPQPQLPY Substitution Scan (PEP20185101069)	6	58	QLQPFPQPQLPY	16095	125.35	15969.7	15895.5	0	15895.5
Xema, QLQPFPQPQLPY Substitution Scan (PEP20185101069)	7	57	QLQPFPQPQLPY	25106.4	125.35	24981	26332	0	26332
Xema, QLQPFPQPQLPY Substitution Scan (PEP20185101069)	8	58	QLQPFPQPQLPY	26377.7	125.35	26252.3	28083.5	0	28083.5
Xema, QLQPFPQPQLPY Substitution Scan (PEP20185101069)	9	57	QLQPFPQPQLPY	21642.3	125.35	21516.9	22923	0	22923
Xema, QLQPFPQPQLPY Substitution Scan (PEP20185101069)	10	49	QLQPFPQPQLPY	19749.8	125.35	19624.4	19033	0	19033
Xema, QLQPFPQPQLPY Substitution Scan (PEP20185101069)	11	57	QLQPFPQPQLPY	27784.8	125.35	27659.4	30844	0	30844
Xema, QLQPFPQPQLPY Substitution Scan (PEP20185101069)	12	58	QLQPFPQPQLPY	19282.1	125.35	19156.8	21764	0	21764
Xema, QLQPFPQPQLPY Substitution Scan (PEP20185101069)	13	54	QLQPFPQPQLPY	20702.3	125.35	20576.9	17800.5	0	17800.5
Xema, QLQPFPQPQLPY Substitution Scan (PEP20185101069)	14	58	QLQPFPQPQLPY	27711	125.35	27585.6	28905	0	28905
Xema, QLQPFPQPQLPY Substitution Scan (PEP20185101069)	4	16	QLQPFPQPQLQY	4493.77	125.35	4368.42	4254	0	4254	11131.8	4585.22	0.411902
Xema, QLQPFPQPQLPY Substitution Scan (PEP20185101069)	4	37	QLQPFPQPQLQY	15888.1	125.35	15762.7	16493.5	0	16493.5
Xema, QLQPFPQPQLPY Substitution Scan (PEP20185101069)	4	58	QLQPFPQPQLQY	13121.9	125.35	12996.5	12648	0	12648
Xema, QLQPFPQPQLPY Substitution Scan (PEP20185101069)	4	17	QLQPFPQPQLRY	11545.4	125.35	11420.1	12629	0	12629	11117.2	1444.78	0.129959
Xema, QLQPFPQPQLPY Substitution Scan (PEP20185101069)	4	38	QLQPFPQPQLRY	9032.49	125.35	8907.14	8950	0	8950
Xema, QLQPFPQPQLPY Substitution Scan (PEP20185101069)	4	59	QLQPFPQPQLRY	11936	125.35	11810.6	11772.5	0	11772.5
Xema, QLQPFPQPQLPY Substitution Scan (PEP20185101069)	4	18	QLQPFPQPQLSY	14715.3	125.35	14589.9	16686	0	16686	12553.3	3316.22	0.264171
Xema, QLQPFPQPQLPY Substitution Scan (PEP20185101069)	4	39	QLQPFPQPQLSY	7153.84	125.35	7028.49	7579	0	7579
Xema, QLQPFPQPQLPY Substitution Scan (PEP20185101069)	4	60	QLQPFPQPQLSY	12945.3	125.35	12820	13395	0	13395
Xema, QLQPFPQPQLPY Substitution Scan (PEP20185101069)	4	19	QLQPFPQPQLTY	13250.1	125.35	13124.8	12113	0	12113	15135	6430.67	0.424887
Xema, QLQPFPQPQLPY Substitution Scan (PEP20185101069)	4	40	QLQPFPQPQLTY	23422.8	125.35	23297.5	24781	0	24781
Xema, QLQPFPQPQLPY Substitution Scan (PEP20185101069)	4	61	QLQPFPQPQLTY	8433.94	125.35	8308.58	8511	0	8511
Xema, QLQPFPQPQLPY Substitution Scan (PEP20185101069)	4	20	QLQPFPQPQLVY	9880.71	125.35	9755.36	10137	0	10137	12630	1712.67	0.135603
Xema, QLQPFPQPQLPY Substitution Scan (PEP20185101069)	4	41	QLQPFPQPQLVY	11866.6	125.35	11741.2	12554	0	12554
Xema, QLQPFPQPQLPY Substitution Scan (PEP20185101069)	4	62	QLQPFPQPQLVY	14887	125.35	14761.7	15199	0	15199
Xema, QLQPFPQPQLPY Substitution Scan (PEP20185101069)	4	21	QLQPFPQPQLWY	1724.73	125.35	1599.38	405	0	405	3476.33	2047.56	0.588999
Xema, QLQPFPQPQLPY Substitution Scan (PEP20185101069)	4	42	QLQPFPQPQLWY	4457.47	125.35	4332.12	3867	0	3867
Xema, QLQPFPQPQLPY Substitution Scan (PEP20185101069)	4	63	QLQPFPQPQLWY	5902.49	125.35	5777.14	6157	0	6157
Xema, QLQPFPQPQLPY Substitution Scan (PEP20185101069)	4	22	QLQPFPQPQLYY	9408.1	125.35	9282.75	9624	0	9624	7486.5	1717.67	0.229435
Xema, QLQPFPQPQLPY Substitution Scan (PEP20185101069)	4	43	QLQPFPQPQLYY	6419.38	125.35	6294.03	4910	0	4910
Xema, QLQPFPQPQLPY Substitution Scan (PEP20185101069)	4	64	QLQPFPQPQLYY	8461.71	125.35	8336.36	7925.5	0	7925.5
Xema, QLQPFPQPQLPY Substitution Scan (PEP20185101069)	5	13	QLQPFPQPQMPY	26295.6	125.35	26170.2	28421	0	28421	23725.3	3130.44	0.131945
Xema, QLQPFPQPQLPY Substitution Scan (PEP20185101069)	5	34	QLQPFPQPQMPY	23074.8	125.35	22949.5	23341	0	23341
Xema, QLQPFPQPQLPY Substitution Scan (PEP20185101069)	5	55	QLQPFPQPQMPY	19197.1	125.35	19071.8	19414	0	19414
Xema, QLQPFPQPQLPY Substitution Scan (PEP20185101069)	5	14	QLQPFPQPQNPY	19321.8	125.35	19196.5	19976	0	19976	22520	2670.67	0.118591
Xema, QLQPFPQPQLPY Substitution Scan (PEP20185101069)	5	35	QLQPFPQPQNPY	19537.1	125.35	19411.8	21058	0	21058
Xema, QLQPFPQPQLPY Substitution Scan (PEP20185101069)	5	56	QLQPFPQPQNPY	24207.2	125.35	24081.8	26526	0	26526
Xema, QLQPFPQPQLPY Substitution Scan (PEP20185101069)	5	15	QLQPFPQPQPPY	13948.3	125.35	13823	15219.5	0	15219.5	19692.3	2981.89	0.151424
Xema, QLQPFPQPQLPY Substitution Scan (PEP20185101069)	5	36	QLQPFPQPQPPY	18738.5	125.35	18613.1	20880	0	20880
Xema, QLQPFPQPQLPY Substitution Scan (PEP20185101069)	5	57	QLQPFPQPQPPY	20723.5	125.35	20598.1	22977.5	0	22977.5
Xema, QLQPFPQPQLPY Substitution Scan (PEP20185101069)	5	16	QLQPFPQPQQPY	19833.4	125.35	19708	20132.5	0	20132.5	30677.8	7030.22	0.229163
Xema, QLQPFPQPQLPY Substitution Scan (PEP20185101069)	5	37	QLQPFPQPQQPY	36389.7	125.35	36264.3	35035	0	35035
Xema, QLQPFPQPQLPY Substitution Scan (PEP20185101069)	5	58	QLQPFPQPQQPY	37007.4	125.35	36882.1	36866	0	36866
Xema, QLQPFPQPQLPY Substitution Scan (PEP20185101069)	5	17	QLQPFPQPQRPY	12981.7	125.35	12856.4	14092	0	14092	13358.7	1409.11	0.105483
Xema, QLQPFPQPQLPY Substitution Scan (PEP20185101069)	5	38	QLQPFPQPQRPY	10864.1	125.35	10738.8	11245	0	11245
Xema, QLQPFPQPQLPY Substitution Scan (PEP20185101069)	5	59	QLQPFPQPQRPY	13923.1	125.35	13797.8	14739	0	14739
Xema, QLQPFPQPQLPY Substitution Scan (PEP20185101069)	5	18	QLQPFPQPQSPY	20037.4	125.35	19912	22629.5	0	22629.5	19049.8	3495.89	0.183513
Xema, QLQPFPQPQLPY Substitution Scan (PEP20185101069)	5	39	QLQPFPQPQSPY	13524.5	125.35	13399.1	13806	0	13806
Xema, QLQPFPQPQLPY Substitution Scan (PEP20185101069)	5	60	QLQPFPQPQSPY	19594.7	125.35	19469.4	20714	0	20714
Xema, QLQPFPQPQLPY Substitution Scan (PEP20185101069)	5	19	QLQPFPQPQTPY	18253.9	125.35	18128.6	19839.5	0	19839.5	19523.5	5273.67	0.270119
Xema, QLQPFPQPQLPY Substitution Scan (PEP20185101069)	5	40	QLQPFPQPQTPY	25233.4	125.35	25108	27118	0	27118
Xema, QLQPFPQPQLPY Substitution Scan (PEP20185101069)	5	61	QLQPFPQPQTPY	13295.5	125.35	13170.1	11613	0	11613
Xema, QLQPFPQPQLPY Substitution Scan (PEP20185101069)	5	20	QLQPFPQPQVPY	23365.9	125.35	23240.6	24207	0	24207	21998.2	1472.56	0.0669399
Xema, QLQPFPQPQLPY Substitution Scan (PEP20185101069)	5	41	QLQPFPQPQVPY	20775.4	125.35	20650.1	21997	0	21997
Xema, QLQPFPQPQLPY Substitution Scan (PEP20185101069)	5	62	QLQPFPQPQVPY	19913	125.35	19787.7	19790.5	0	19790.5
Xema, QLQPFPQPQLPY Substitution Scan (PEP20185101069)	5	21	QLQPFPQPQWPY	2500.67	125.35	2375.32	516	0	516	8454	5292	0.625976
Xema, QLQPFPQPQLPY Substitution Scan (PEP20185101069)	5	42	QLQPFPQPQWPY	12785.5	125.35	12660.1	13251.5	0	13251.5
Xema, QLQPFPQPQLPY Substitution Scan (PEP20185101069)	5	63	QLQPFPQPQWPY	11314.1	125.35	11188.8	11594.5	0	11594.5
Xema, QLQPFPQPQLPY Substitution Scan (PEP20185101069)	5	22	QLQPFPQPQYPY	17330.7	125.35	17205.3	17032	0	17032	13914.8	2586.56	0.185885
Xema, QLQPFPQPQLPY Substitution Scan (PEP20185101069)	5	43	QLQPFPQPQYPY	9938.46	125.35	9813.11	10035	0	10035
Xema, QLQPFPQPQLPY Substitution Scan (PEP20185101069)	5	64	QLQPFPQPQYPY	13772.3	125.35	13646.9	14677.5	0	14677.5
Xema, QLQPFPQPQLPY Substitution Scan (PEP20185101069)	6	17	QLQPFPQPRLPY	10374.1	125.35	10248.7	11255	0	11255	10722	968.667	0.0903438
Xema, QLQPFPQPQLPY Substitution Scan (PEP20185101069)	6	38	QLQPFPQPRLPY	11647.1	125.35	11521.8	11642	0	11642
Xema, QLQPFPQPQLPY Substitution Scan (PEP20185101069)	6	59	QLQPFPQPRLPY	10210.2	125.35	10084.9	9269	0	9269
Xema, QLQPFPQPQLPY Substitution Scan (PEP20185101069)	6	18	QLQPFPQPSLPY	20579.5	125.35	20454.1	22885	0	22885	18274.3	3477.56	0.190297
Xema, QLQPFPQPQLPY Substitution Scan (PEP20185101069)	6	39	QLQPFPQPSLPY	13333.3	125.35	13208	13058	0	13058
Xema, QLQPFPQPQLPY Substitution Scan (PEP20185101069)	6	60	QLQPFPQPSLPY	18188.7	125.35	18063.3	18880	0	18880
Xema, QLQPFPQPQLPY Substitution Scan (PEP20185101069)	6	19	QLQPFPQPTLPY	19706.4	125.35	19581	21038	0	21038	22723.8	6638.11	0.292121
Xema, QLQPFPQPQLPY Substitution Scan (PEP20185101069)	6	40	QLQPFPQPTLPY	32024.6	125.35	31899.3	32681	0	32681
Xema, QLQPFPQPQLPY Substitution Scan (PEP20185101069)	6	61	QLQPFPQPTLPY	13127.7	125.35	13002.4	14452.5	0	14452.5
Xema, QLQPFPQPQLPY Substitution Scan (PEP20185101069)	6	20	QLQPFPQPVLPY	19921.2	125.35	19795.8	19393.5	0	19393.5	21798.3	3368.44	0.154528
Xema, QLQPFPQPQLPY Substitution Scan (PEP20185101069)	6	41	QLQPFPQPVLPY	26436.7	125.35	26311.4	26851	0	26851
Xema, QLQPFPQPQLPY Substitution Scan (PEP20185101069)	6	62	QLQPFPQPVLPY	19641.2	125.35	19515.9	19150.5	0	19150.5
Xema, QLQPFPQPQLPY Substitution Scan (PEP20185101069)	6	21	QLQPFPQPWLPY	1126.44	125.35	1001.09	219	0	219	5696	3651.33	0.641035
Xema, QLQPFPQPQLPY Substitution Scan (PEP20185101069)	6	42	QLQPFPQPWLPY	9423.44	125.35	9298.09	9309	0	9309
Xema, QLQPFPQPQLPY Substitution Scan (PEP20185101069)	6	63	QLQPFPQPWLPY	7917.78	125.35	7792.43	7560	0	7560
Xema, QLQPFPQPQLPY Substitution Scan (PEP20185101069)	6	22	QLQPFPQPYLPY	12699.5	125.35	12574.2	12797.5	0	12797.5	8244.5	3035.33	0.368165
Xema, QLQPFPQPQLPY Substitution Scan (PEP20185101069)	6	43	QLQPFPQPYLPY	7309.2	125.35	7183.85	6560	0	6560
Xema, QLQPFPQPQLPY Substitution Scan (PEP20185101069)	6	64	QLQPFPQPYLPY	4910.2	125.35	4784.85	5376	0	5376
Xema, QLQPFPQPQLPY Substitution Scan (PEP20185101069)	7	16	QLQPFPQQQLPY	3327.76	125.35	3202.4	2545	0	2545	4937	1594.67	0.323003
Xema, QLQPFPQPQLPY Substitution Scan (PEP20185101069)	7	37	QLQPFPQQQLPY	5513.42	125.35	5388.07	5387	0	5387
Xema, QLQPFPQPQLPY Substitution Scan (PEP20185101069)	7	58	QLQPFPQQQLPY	7200.87	125.35	7075.52	6879	0	6879
Xema, QLQPFPQPQLPY Substitution Scan (PEP20185101069)	7	17	QLQPFPQRQLPY	5349.71	125.35	5224.36	5414.5	0	5414.5	3989.17	1017.44	0.255052
Xema, QLQPFPQPQLPY Substitution Scan (PEP20185101069)	7	38	QLQPFPQRQLPY	4634.9	125.35	4509.55	4090	0	4090
Xema, QLQPFPQPQLPY Substitution Scan (PEP20185101069)	7	59	QLQPFPQRQLPY	2748.75	125.35	2623.4	2463	0	2463
Xema, QLQPFPQPQLPY Substitution Scan (PEP20185101069)	7	18	QLQPFPQSQLPY	6747.34	125.35	6621.99	6913	0	6913	4865.33	1548.22	0.318215
Xema, QLQPFPQPQLPY Substitution Scan (PEP20185101069)	7	39	QLQPFPQSQLPY	2604.01	125.35	2478.66	2543	0	2543
Xema, QLQPFPQPQLPY Substitution Scan (PEP20185101069)	7	60	QLQPFPQSQLPY	5202.58	125.35	5077.23	5140	0	5140
Xema, QLQPFPQPQLPY Substitution Scan (PEP20185101069)	7	19	QLQPFPQTQLPY	4726.96	125.35	4601.6	4602.5	0	4602.5	5800.5	2522.33	0.434848
Xema, QLQPFPQPQLPY Substitution Scan (PEP20185101069)	7	40	QLQPFPQTQLPY	10255.5	125.35	10130.2	9584	0	9584
Xema, QLQPFPQPQLPY Substitution Scan (PEP20185101069)	7	61	QLQPFPQTQLPY	3257.91	125.35	3132.56	3215	0	3215
Xema, QLQPFPQPQLPY Substitution Scan (PEP20185101069)	7	20	QLQPFPQVQLPY	4898.64	125.35	4773.29	4383	0	4383	4608.17	313.222	0.0679711
Xema, QLQPFPQPQLPY Substitution Scan (PEP20185101069)	7	41	QLQPFPQVQLPY	6147.16	125.35	6021.81	4363.5	0	4363.5
Xema, QLQPFPQPQLPY Substitution Scan (PEP20185101069)	7	62	QLQPFPQVQLPY	5055.42	125.35	4930.07	5078	0	5078
Xema, QLQPFPQPQLPY Substitution Scan (PEP20185101069)	7	21	QLQPFPQWQLPY	102.56	125.35	0	0	0	0	62	82.6667	1.33333
Xema, QLQPFPQPQLPY Substitution Scan (PEP20185101069)	7	42	QLQPFPQWQLPY	298.67	125.35	173.32	0	0	0
Xema, QLQPFPQPQLPY Substitution Scan (PEP20185101069)	7	63	QLQPFPQWQLPY	1371.95	125.35	1246.6	186	0	186
Xema, QLQPFPQPQLPY Substitution Scan (PEP20185101069)	7	22	QLQPFPQYQLPY	2351.57	125.35	2226.22	1898	0	1898	632.667	843.556	1.33333
Xema, QLQPFPQPQLPY Substitution Scan (PEP20185101069)	7	43	QLQPFPQYQLPY	255.34	125.35	129.98	0	0	0
Xema, QLQPFPQPQLPY Substitution Scan (PEP20185101069)	7	64	QLQPFPQYQLPY	218.56	125.35	93.21	0	0	0
Xema, QLQPFPQPQLPY Substitution Scan (PEP20185101069)	8	17	QLQPFPRPQLPY	8223.04	125.35	8097.69	8683	0	8683	12641.2	2638.78	0.208745
Xema, QLQPFPQPQLPY Substitution Scan (PEP20185101069)	8	38	QLQPFPRPQLPY	14731.6	125.35	14606.3	14650.5	0	14650.5
Xema, QLQPFPQPQLPY Substitution Scan (PEP20185101069)	8	59	QLQPFPRPQLPY	13796.8	125.35	13671.4	14590	0	14590
Xema, QLQPFPQPQLPY Substitution Scan (PEP20185101069)	8	18	QLQPFPSPQLPY	14987.7	125.35	14862.3	14930	0	14930	14106.3	549.111	0.0389266
Xema, QLQPFPQPQLPY Substitution Scan (PEP20185101069)	8	39	QLQPFPSPQLPY	13140.7	125.35	13015.4	13868	0	13868
Xema, QLQPFPQPQLPY Substitution Scan (PEP20185101069)	8	60	QLQPFPSPQLPY	13347.6	125.35	13222.3	13521	0	13521
Xema, QLQPFPQPQLPY Substitution Scan (PEP20185101069)	8	19	QLQPFPTPQLPY	15107.5	125.35	14982.1	15208	0	15208	18502.7	6680.89	0.361077
Xema, QLQPFPQPQLPY Substitution Scan (PEP20185101069)	8	40	QLQPFPTPQLPY	26489.9	125.35	26364.5	28524	0	28524
Xema, QLQPFPQPQLPY Substitution Scan (PEP20185101069)	8	61	QLQPFPTPQLPY	13758.9	125.35	13633.5	11776	0	11776
Xema, QLQPFPQPQLPY Substitution Scan (PEP20185101069)	8	20	QLQPFPVPQLPY	20355.3	125.35	20230	21434	0	21434	20997.3	696.889	0.0331894
Xema, QLQPFPQPQLPY Substitution Scan (PEP20185101069)	8	41	QLQPFPVPQLPY	18798.2	125.35	18672.8	21606	0	21606
Xema, QLQPFPQPQLPY Substitution Scan (PEP20185101069)	8	62	QLQPFPVPQLPY	18611.7	125.35	18486.3	19952	0	19952
Xema, QLQPFPQPQLPY Substitution Scan (PEP20185101069)	8	21	QLQPFPWPQLPY	491.37	125.35	366.02	0	0	0	742.5	836.667	1.12682
Xema, QLQPFPQPQLPY Substitution Scan (PEP20185101069)	8	42	QLQPFPWPQLPY	2024.6	125.35	1899.25	1997.5	0	1997.5
Xema, QLQPFPQPQLPY Substitution Scan (PEP20185101069)	8	63	QLQPFPWPQLPY	1384.34	125.35	1258.99	230	0	230
Xema, QLQPFPQPQLPY Substitution Scan (PEP20185101069)	8	22	QLQPFPYPQLPY	5247.75	125.35	5122.4	5315.5	0	5315.5	3267.17	1844.78	0.564641
Xema, QLQPFPQPQLPY Substitution Scan (PEP20185101069)	8	43	QLQPFPYPQLPY	4417.96	125.35	4292.61	3986	0	3986
Xema, QLQPFPQPQLPY Substitution Scan (PEP20185101069)	8	64	QLQPFPYPQLPY	1020.82	125.35	895.47	500	0	500
Xema, QLQPFPQPQLPY Substitution Scan (PEP20185101069)	9	16	QLQPFQQPQLPY	786.26	125.35	660.9	0	0	0	0	0	0
Xema, QLQPFPQPQLPY Substitution Scan (PEP20185101069)	9	37	QLQPFQQPQLPY	894.75	125.35	769.4	0	0	0
Xema, QLQPFPQPQLPY Substitution Scan (PEP20185101069)	9	58	QLQPFQQPQLPY	822.72	125.35	697.37	0	0	0
Xema, QLQPFPQPQLPY Substitution Scan (PEP20185101069)	9	17	QLQPFRQPQLPY	4032.56	125.35	3907.21	1504	0	1504	4061.33	4412.44	1.08645
Xema, QLQPFPQPQLPY Substitution Scan (PEP20185101069)	9	38	QLQPFRQPQLPY	11232.2	125.35	11106.9	10680	0	10680
Xema, QLQPFPQPQLPY Substitution Scan (PEP20185101069)	9	59	QLQPFRQPQLPY	34.32	125.35	0	0	0	0
Xema, QLQPFPQPQLPY Substitution Scan (PEP20185101069)	9	18	QLQPFSQPQLPY	320.27	125.35	194.92	0	0	0	0	0	0
Xema, QLQPFPQPQLPY Substitution Scan (PEP20185101069)	9	39	QLQPFSQPQLPY	195.07	125.35	69.72	0	0	0
Xema, QLQPFPQPQLPY Substitution Scan (PEP20185101069)	9	60	QLQPFSQPQLPY	309.32	125.35	183.97	0	0	0
Xema, QLQPFPQPQLPY Substitution Scan (PEP20185101069)	9	19	QLQPFTQPQLPY	1781.6	125.35	1656.25	1812	0	1812	1087.67	725.111	0.666667
Xema, QLQPFPQPQLPY Substitution Scan (PEP20185101069)	9	40	QLQPFTQPQLPY	1807.07	125.35	1681.72	1451	0	1451
Xema, QLQPFPQPQLPY Substitution Scan (PEP20185101069)	9	61	QLQPFTQPQLPY	247.29	125.35	121.94	0	0	0
Xema, QLQPFPQPQLPY Substitution Scan (PEP20185101069)	9	20	QLQPFVQPQLPY	140.54	125.35	15.19	0	0	0	347.5	455.667	1.31127
Xema, QLQPFPQPQLPY Substitution Scan (PEP20185101069)	9	41	QLQPFVQPQLPY	2460.78	125.35	2335.43	1031	0	1031
Xema, QLQPFPQPQLPY Substitution Scan (PEP20185101069)	9	62	QLQPFVQPQLPY	307.06	125.35	181.71	11.5	0	11.5
Xema, QLQPFPQPQLPY Substitution Scan (PEP20185101069)	9	21	QLQPFWQPQLPY	191.5	125.35	66.15	0	0	0	0	0	0
Xema, QLQPFPQPQLPY Substitution Scan (PEP20185101069)	9	42	QLQPFWQPQLPY	106.01	125.35	0	0	0	0
Xema, QLQPFPQPQLPY Substitution Scan (PEP20185101069)	9	63	QLQPFWQPQLPY	340.61	125.35	215.26	0	0	0
Xema, QLQPFPQPQLPY Substitution Scan (PEP20185101069)	9	22	QLQPFYQPQLPY	553.28	125.35	427.93	7	0	7	2.33333	3.11111	1.33333
Xema, QLQPFPQPQLPY Substitution Scan (PEP20185101069)	9	43	QLQPFYQPQLPY	249.08	125.35	123.73	0	0	0
Xema, QLQPFPQPQLPY Substitution Scan (PEP20185101069)	9	64	QLQPFYQPQLPY	21.55	125.35	0	0	0	0
Xema, QLQPFPQPQLPY Substitution Scan (PEP20185101069)	10	8	QLQPGPQPQLPY	370.7	125.35	245.35	0	0	0	0	0	0
Xema, QLQPFPQPQLPY Substitution Scan (PEP20185101069)	10	29	QLQPGPQPQLPY	1091.96	125.35	966.61	0	0	0
Xema, QLQPFPQPQLPY Substitution Scan (PEP20185101069)	10	50	QLQPGPQPQLPY	484.58	125.35	359.23	0	0	0
Xema, QLQPFPQPQLPY Substitution Scan (PEP20185101069)	10	9	QLQPHPQPQLPY	2651.14	125.35	2525.79	314	0	314	104.667	139.556	1.33333
Xema, QLQPFPQPQLPY Substitution Scan (PEP20185101069)	10	30	QLQPHPQPQLPY	676.65	125.35	551.3	0	0	0
Xema, QLQPFPQPQLPY Substitution Scan (PEP20185101069)	10	51	QLQPHPQPQLPY	548.86	125.35	423.51	0	0	0
Xema, QLQPFPQPQLPY Substitution Scan (PEP20185101069)	10	10	QLQPIPQPQLPY	39.38	125.35	0	0	0	0	4.5	6	1.33333
Xema, QLQPFPQPQLPY Substitution Scan (PEP20185101069)	10	31	QLQPIPQPQLPY	234.51	125.35	109.16	0	0	0
Xema, QLQPFPQPQLPY Substitution Scan (PEP20185101069)	10	52	QLQPIPQPQLPY	233.66	125.35	108.31	13.5	0	13.5
Xema, QLQPFPQPQLPY Substitution Scan (PEP20185101069)	10	11	QLQPKPQPQLPY	190.58	125.35	65.23	0	0	0	1405.5	1826.67	1.29966
Xema, QLQPFPQPQLPY Substitution Scan (PEP20185101069)	10	32	QLQPKPQPQLPY	6639.85	125.35	6514.5	4145.5	0	4145.5
Xema, QLQPFPQPQLPY Substitution Scan (PEP20185101069)	10	53	QLQPKPQPQLPY	567.07	125.35	441.72	71	0	71
Xema, QLQPFPQPQLPY Substitution Scan (PEP20185101069)	10	12	QLQPLPQPQLPY	258.19	125.35	132.84	0	0	0	51.5	68.6667	1.33333
Xema, QLQPFPQPQLPY Substitution Scan (PEP20185101069)	10	33	QLQPLPQPQLPY	83.88	125.35	0	0	0	0
Xema, QLQPFPQPQLPY Substitution Scan (PEP20185101069)	10	54	QLQPLPQPQLPY	1703.1	125.35	1577.75	154.5	0	154.5
Xema, QLQPFPQPQLPY Substitution Scan (PEP20185101069)	10	13	QLQPMPQPQLPY	180.25	125.35	54.9	0	0	0	240.667	320.889	1.33333
Xema, QLQPFPQPQLPY Substitution Scan (PEP20185101069)	10	34	QLQPMPQPQLPY	1552.28	125.35	1426.93	722	0	722
Xema, QLQPFPQPQLPY Substitution Scan (PEP20185101069)	10	55	QLQPMPQPQLPY	188.52	125.35	63.16	0	0	0
Xema, QLQPFPQPQLPY Substitution Scan (PEP20185101069)	10	14	QLQPNPQPQLPY	911.03	125.35	785.68	29	0	29	230.667	288.222	1.24952
Xema, QLQPFPQPQLPY Substitution Scan (PEP20185101069)	10	35	QLQPNPQPQLPY	1469.38	125.35	1344.03	663	0	663
Xema, QLQPFPQPQLPY Substitution Scan (PEP20185101069)	10	56	QLQPNPQPQLPY	198.75	125.35	73.4	0	0	0
Xema, QLQPFPQPQLPY Substitution Scan (PEP20185101069)	10	15	QLQPPPQPQLPY	5897.82	125.35	5772.47	3357	0	3357	2120.67	1413.78	0.666667
Xema, QLQPFPQPQLPY Substitution Scan (PEP20185101069)	10	36	QLQPPPQPQLPY	107.16	125.35	0	0	0	0
Xema, QLQPFPQPQLPY Substitution Scan (PEP20185101069)	10	57	QLQPPPQPQLPY	4727.11	125.35	4601.76	3005	0	3005
Xema, QLQPFPQPQLPY Substitution Scan (PEP20185101069)	10	16	QLQPQPQPQLPY	618.18	125.35	492.83	0	0	0	1055.83	1256.44	1.19
Xema, QLQPFPQPQLPY Substitution Scan (PEP20185101069)	10	37	QLQPQPQPQLPY	6588.02	125.35	6462.67	2940.5	0	2940.5
Xema, QLQPFPQPQLPY Substitution Scan (PEP20185101069)	10	58	QLQPQPQPQLPY	1332.19	125.35	1206.84	227	0	227
Xema, QLQPFPQPQLPY Substitution Scan (PEP20185101069)	10	17	QLQPRPQPQLPY	2473.69	125.35	2348.34	550	0	550	2259	2645.33	1.17102
Xema, QLQPFPQPQLPY Substitution Scan (PEP20185101069)	10	38	QLQPRPQPQLPY	8577.66	125.35	8452.31	6227	0	6227
Xema, QLQPFPQPQLPY Substitution Scan (PEP20185101069)	10	59	QLQPRPQPQLPY	1082.73	125.35	957.38	0	0	0
Xema, QLQPFPQPQLPY Substitution Scan (PEP20185101069)	10	18	QLQPSPQPQLPY	139.27	125.35	13.92	0	0	0	0	0	0
Xema, QLQPFPQPQLPY Substitution Scan (PEP20185101069)	10	39	QLQPSPQPQLPY	465.97	125.35	340.62	0	0	0
Xema, QLQPFPQPQLPY Substitution Scan (PEP20185101069)	10	60	QLQPSPQPQLPY	70.89	125.35	0	0	0	0
Xema, QLQPFPQPQLPY Substitution Scan (PEP20185101069)	10	19	QLQPTPQPQLPY	238.79	125.35	113.44	0	0	0	891.833	854.111	0.957703
Xema, QLQPFPQPQLPY Substitution Scan (PEP20185101069)	10	40	QLQPTPQPQLPY	2927.67	125.35	2802.32	2173	0	2173
Xema, QLQPFPQPQLPY Substitution Scan (PEP20185101069)	10	61	QLQPTPQPQLPY	697.19	125.35	571.84	502.5	0	502.5
Xema, QLQPFPQPQLPY Substitution Scan (PEP20185101069)	10	20	QLQPVPQPQLPY	16.34	125.35	0	0	0	0	0	0	0
Xema, QLQPFPQPQLPY Substitution Scan (PEP20185101069)	10	41	QLQPVPQPQLPY	6.09	125.35	0	0	0	0
Xema, QLQPFPQPQLPY Substitution Scan (PEP20185101069)	10	62	QLQPVPQPQLPY	63.31	125.35	0	0	0	0
Xema, QLQPFPQPQLPY Substitution Scan (PEP20185101069)	10	21	QLQPWPQPQLPY	2834.17	125.35	2708.82	2503	0	2503	4883.67	1587.11	0.324984
Xema, QLQPFPQPQLPY Substitution Scan (PEP20185101069)	10	42	QLQPWPQPQLPY	6167.25	125.35	6041.9	6461.5	0	6461.5
Xema, QLQPFPQPQLPY Substitution Scan (PEP20185101069)	10	63	QLQPWPQPQLPY	5833.02	125.35	5707.67	5686.5	0	5686.5
Xema, QLQPFPQPQLPY Substitution Scan (PEP20185101069)	10	22	QLQPYPQPQLPY	844.66	125.35	719.31	108	0	108	36	48	1.33333
Xema, QLQPFPQPQLPY Substitution Scan (PEP20185101069)	10	43	QLQPYPQPQLPY	282.71	125.35	157.36	0	0	0
Xema, QLQPFPQPQLPY Substitution Scan (PEP20185101069)	10	64	QLQPYPQPQLPY	3.08	125.35	0	0	0	0
Xema, QLQPFPQPQLPY Substitution Scan (PEP20185101069)	11	16	QLQQFPQPQLPY	972.13	125.35	846.78	210	0	210	70	93.3333	1.33333
Xema, QLQPFPQPQLPY Substitution Scan (PEP20185101069)	11	37	QLQQFPQPQLPY	1452.64	125.35	1327.29	0	0	0
Xema, QLQPFPQPQLPY Substitution Scan (PEP20185101069)	11	58	QLQQFPQPQLPY	863.15	125.35	737.8	0	0	0
Xema, QLQPFPQPQLPY Substitution Scan (PEP20185101069)	11	17	QLQRFPQPQLPY	4797.18	125.35	4671.83	2656.5	0	2656.5	1317.83	892.444	0.677206
Xema, QLQPFPQPQLPY Substitution Scan (PEP20185101069)	11	38	QLQRFPQPQLPY	1574.04	125.35	1448.68	0	0	0
Xema, QLQPFPQPQLPY Substitution Scan (PEP20185101069)	11	59	QLQRFPQPQLPY	4160.62	125.35	4035.26	1297	0	1297
Xema, QLQPFPQPQLPY Substitution Scan (PEP20185101069)	11	18	QLQSFPQPQLPY	1891.65	125.35	1766.3	1714	0	1714	1144.5	569.5	0.497597
Xema, QLQPFPQPQLPY Substitution Scan (PEP20185101069)	11	39	QLQSFPQPQLPY	802.48	125.35	677.13	575	0	575
Xema, QLQPFPQPQLPY Substitution Scan (PEP20185101069)	11	60	QLQSFPQPQLPY	1069.67	125.35	944.32	0	0	0
Xema, QLQPFPQPQLPY Substitution Scan (PEP20185101069)	11	19	QLQTFPQPQLPY	132.13	125.35	6.78	0	0	0	0	0	0
Xema, QLQPFPQPQLPY Substitution Scan (PEP20185101069)	11	40	QLQTFPQPQLPY	221.7	125.35	96.35	0	0	0
Xema, QLQPFPQPQLPY Substitution Scan (PEP20185101069)	11	61	QLQTFPQPQLPY	222.56	125.35	97.21	0	0	0
Xema, QLQPFPQPQLPY Substitution Scan (PEP20185101069)	11	20	QLQVFPQPQLPY	208.4	125.35	83.05	0	0	0	0	0	0
Xema, QLQPFPQPQLPY Substitution Scan (PEP20185101069)	11	41	QLQVFPQPQLPY	778.24	125.35	652.89	0	0	0
Xema, QLQPFPQPQLPY Substitution Scan (PEP20185101069)	11	62	QLQVFPQPQLPY	3439.78	125.35	3314.43	0	0	0
Xema, QLQPFPQPQLPY Substitution Scan (PEP20185101069)	11	21	QLQWFPQPQLPY	255.07	125.35	129.72	59	0	59	285	301.333	1.05731
Xema, QLQPFPQPQLPY Substitution Scan (PEP20185101069)	11	42	QLQWFPQPQLPY	3294.12	125.35	3168.77	737	0	737
Xema, QLQPFPQPQLPY Substitution Scan (PEP20185101069)	11	63	QLQWFPQPQLPY	2072.3	125.35	1946.95	59	0	59
Xema, QLQPFPQPQLPY Substitution Scan (PEP20185101069)	11	22	QLQYFPQPQLPY	235.89	125.35	110.54	0	0	0	0	0	0
Xema, QLQPFPQPQLPY Substitution Scan (PEP20185101069)	11	43	QLQYFPQPQLPY	135.09	125.35	9.74	0	0	0
Xema, QLQPFPQPQLPY Substitution Scan (PEP20185101069)	11	64	QLQYFPQPQLPY	139.72	125.35	14.37	0	0	0
Xema, QLQPFPQPQLPY Substitution Scan (PEP20185101069)	12	17	QLRPFPQPQLPY	1248.68	125.35	1123.33	0	0	0	0	0	0
Xema, QLQPFPQPQLPY Substitution Scan (PEP20185101069)	12	38	QLRPFPQPQLPY	2108.73	125.35	1983.38	0	0	0
Xema, QLQPFPQPQLPY Substitution Scan (PEP20185101069)	12	59	QLRPFPQPQLPY	387.08	125.35	261.73	0	0	0
Xema, QLQPFPQPQLPY Substitution Scan (PEP20185101069)	12	18	QLSPFPQPQLPY	14065.1	125.35	13939.7	12412	0	12412	12269.5	3374	0.274991
Xema, QLQPFPQPQLPY Substitution Scan (PEP20185101069)	12	39	QLSPFPQPQLPY	8991.86	125.35	8866.51	7208.5	0	7208.5
Xema, QLQPFPQPQLPY Substitution Scan (PEP20185101069)	12	60	QLSPFPQPQLPY	15275.8	125.35	15150.4	17188	0	17188
Xema, QLQPFPQPQLPY Substitution Scan (PEP20185101069)	12	19	QLTPFPQPQLPY	39414.9	125.35	39289.6	43063	0	43063	38255.5	4840.67	0.126535
Xema, QLQPFPQPQLPY Substitution Scan (PEP20185101069)	12	40	QLTPFPQPQLPY	37307	125.35	37181.6	40709	0	40709
Xema, QLQPFPQPQLPY Substitution Scan (PEP20185101069)	12	61	QLTPFPQPQLPY	30898.8	125.35	30773.5	30994.5	0	30994.5
Xema, QLQPFPQPQLPY Substitution Scan (PEP20185101069)	12	20	QLVPFPQPQLPY	38123.2	125.35	37997.9	41899	0	41899	36226.2	3781.89	0.104397
Xema, QLQPFPQPQLPY Substitution Scan (PEP20185101069)	12	41	QLVPFPQPQLPY	34308.8	125.35	34183.5	34027	0	34027
Xema, QLQPFPQPQLPY Substitution Scan (PEP20185101069)	12	62	QLVPFPQPQLPY	31269.8	125.35	31144.4	32752.5	0	32752.5
Xema, QLQPFPQPQLPY Substitution Scan (PEP20185101069)	12	21	QLWPFPQPQLPY	896.22	125.35	770.87	0	0	0	0	0	0
Xema, QLQPFPQPQLPY Substitution Scan (PEP20185101069)	12	42	QLWPFPQPQLPY	45.62	125.35	0	0	0	0
Xema, QLQPFPQPQLPY Substitution Scan (PEP20185101069)	12	63	QLWPFPQPQLPY	305.16	125.35	179.81	0	0	0
Xema, QLQPFPQPQLPY Substitution Scan (PEP20185101069)	12	22	QLYPFPQPQLPY	591.62	125.35	466.27	0	0	0	0	0	0
Xema, QLQPFPQPQLPY Substitution Scan (PEP20185101069)	12	43	QLYPFPQPQLPY	89.02	125.35	0	0	0	0
Xema, QLQPFPQPQLPY Substitution Scan (PEP20185101069)	12	64	QLYPFPQPQLPY	87.28	125.35	0	0	0	0
Xema, QLQPFPQPQLPY Substitution Scan (PEP20185101069)	13	13	QMQPFPQPQLPY	56070.3	125.35	55944.9	60666	0	60666	59683	869.333	0.0145658
Xema, QLQPFPQPQLPY Substitution Scan (PEP20185101069)	13	34	QMQPFPQPQLPY	55765.9	125.35	55640.6	60004	0	60004
Xema, QLQPFPQPQLPY Substitution Scan (PEP20185101069)	13	55	QMQPFPQPQLPY	50706.1	125.35	50580.8	58379	0	58379
Xema, QLQPFPQPQLPY Substitution Scan (PEP20185101069)	13	14	QNQPFPQPQLPY	10395.9	125.35	10270.5	9662	0	9662	6947.5	1809.67	0.260477
Xema, QLQPFPQPQLPY Substitution Scan (PEP20185101069)	13	35	QNQPFPQPQLPY	5380.44	125.35	5255.09	5722	0	5722
Xema, QLQPFPQPQLPY Substitution Scan (PEP20185101069)	13	56	QNQPFPQPQLPY	6357.57	125.35	6232.22	5458.5	0	5458.5
Xema, QLQPFPQPQLPY Substitution Scan (PEP20185101069)	13	15	QPQPFPQPQLPY	7513.82	125.35	7388.47	2197.5	0	2197.5	2804.67	1034.22	0.36875
Xema, QLQPFPQPQLPY Substitution Scan (PEP20185101069)	13	36	QPQPFPQPQLPY	6997.35	125.35	6872	1860.5	0	1860.5
Xema, QLQPFPQPQLPY Substitution Scan (PEP20185101069)	13	57	QPQPFPQPQLPY	8624.16	125.35	8498.81	4356	0	4356
Xema, QLQPFPQPQLPY Substitution Scan (PEP20185101069)	13	16	QQQPFPQPQLPY	46457.9	125.35	46332.6	60666	0	60666	55834.7	4843.11	0.0867402
Xema, QLQPFPQPQLPY Substitution Scan (PEP20185101069)	13	37	QQQPFPQPQLPY	40635.4	125.35	40510.1	48570	0	48570
Xema, QLQPFPQPQLPY Substitution Scan (PEP20185101069)	13	58	QQQPFPQPQLPY	54616.9	125.35	54491.6	58268	0	58268
Xema, QLQPFPQPQLPY Substitution Scan (PEP20185101069)	13	17	QRQPFPQPQLPY	14123.6	125.35	13998.2	10294	0	10294	6609.67	2456.22	0.371611
Xema, QLQPFPQPQLPY Substitution Scan (PEP20185101069)	13	38	QRQPFPQPQLPY	8238.37	125.35	8113.02	5133	0	5133
Xema, QLQPFPQPQLPY Substitution Scan (PEP20185101069)	13	59	QRQPFPQPQLPY	5941.34	125.35	5815.99	4402	0	4402
Xema, QLQPFPQPQLPY Substitution Scan (PEP20185101069)	13	18	QSQPFPQPQLPY	1517.59	125.35	1392.24	594.5	0	594.5	2182	1717.67	0.787198
Xema, QLQPFPQPQLPY Substitution Scan (PEP20185101069)	13	39	QSQPFPQPQLPY	1281.88	125.35	1156.53	1193	0	1193
Xema, QLQPFPQPQLPY Substitution Scan (PEP20185101069)	13	60	QSQPFPQPQLPY	4539.94	125.35	4414.59	4758.5	0	4758.5
Xema, QLQPFPQPQLPY Substitution Scan (PEP20185101069)	13	19	QTQPFPQPQLPY	2791.51	125.35	2666.16	2422.5	0	2422.5	3462	693	0.200173
Xema, QLQPFPQPQLPY Substitution Scan (PEP20185101069)	13	40	QTQPFPQPQLPY	4446.55	125.35	4321.2	4488.5	0	4488.5
Xema, QLQPFPQPQLPY Substitution Scan (PEP20185101069)	13	61	QTQPFPQPQLPY	3459.05	125.35	3333.7	3475	0	3475
Xema, QLQPFPQPQLPY Substitution Scan (PEP20185101069)	13	20	QVQPFPQPQLPY	9480.31	125.35	9354.96	10168	0	10168	9303.83	2224.22	0.239065
Xema, QLQPFPQPQLPY Substitution Scan (PEP20185101069)	13	41	QVQPFPQPQLPY	6661.61	125.35	6536.26	5967.5	0	5967.5
Xema, QLQPFPQPQLPY Substitution Scan (PEP20185101069)	13	62	QVQPFPQPQLPY	11314.9	125.35	11189.5	11776	0	11776
Xema, QLQPFPQPQLPY Substitution Scan (PEP20185101069)	13	21	QWQPFPQPQLPY	6437.44	125.35	6312.09	4773.5	0	4773.5	7962.17	2125.78	0.266985
Xema, QLQPFPQPQLPY Substitution Scan (PEP20185101069)	13	42	QWQPFPQPQLPY	10244.8	125.35	10119.4	10166	0	10166
Xema, QLQPFPQPQLPY Substitution Scan (PEP20185101069)	13	63	QWQPFPQPQLPY	9498.28	125.35	9372.93	8947	0	8947
Xema, QLQPFPQPQLPY Substitution Scan (PEP20185101069)	13	22	QYQPFPQPQLPY	14076	125.35	13950.6	12324	0	12324	13613	3466	0.25461
Xema, QLQPFPQPQLPY Substitution Scan (PEP20185101069)	13	43	QYQPFPQPQLPY	17927.5	125.35	17802.2	18812	0	18812
Xema, QLQPFPQPQLPY Substitution Scan (PEP20185101069)	13	64	QYQPFPQPQLPY	10057.1	125.35	9931.76	9703	0	9703
Xema, QLQPFPQPQLPY Substitution Scan (PEP20185101069)	14	17	RLQPFPQPQLPY	399.49	125.35	274.14	0	0	0	1000.33	666.889	0.666667
Xema, QLQPFPQPQLPY Substitution Scan (PEP20185101069)	14	38	RLQPFPQPQLPY	1493.45	125.35	1368.1	1638	0	1638
Xema, QLQPFPQPQLPY Substitution Scan (PEP20185101069)	14	59	RLQPFPQPQLPY	1617.1	125.35	1491.75	1363	0	1363
Xema, QLQPFPQPQLPY Substitution Scan (PEP20185101069)	14	18	SLQPFPQPQLPY	2025.34	125.35	1899.99	2090	0	2090	2036.33	429.556	0.210946
Xema, QLQPFPQPQLPY Substitution Scan (PEP20185101069)	14	39	SLQPFPQPQLPY	2470.96	125.35	2345.61	2627	0	2627
Xema, QLQPFPQPQLPY Substitution Scan (PEP20185101069)	14	60	SLQPFPQPQLPY	1657.13	125.35	1531.78	1392	0	1392
Xema, QLQPFPQPQLPY Substitution Scan (PEP20185101069)	14	19	TLQPFPQPQLPY	2141.4	125.35	2016.05	2007	0	2007	3290.33	855.556	0.260021
Xema, QLQPFPQPQLPY Substitution Scan (PEP20185101069)	14	40	TLQPFPQPQLPY	3938.82	125.35	3813.47	4124	0	4124
Xema, QLQPFPQPQLPY Substitution Scan (PEP20185101069)	14	61	TLQPFPQPQLPY	3812.88	125.35	3687.53	3740	0	3740
Xema, QLQPFPQPQLPY Substitution Scan (PEP20185101069)	14	20	VLQPFPQPQLPY	8878.33	125.35	8752.98	9747.5	0	9747.5	11959.3	1474.56	0.123297
Xema, QLQPFPQPQLPY Substitution Scan (PEP20185101069)	14	41	VLQPFPQPQLPY	11630.8	125.35	11505.4	12392.5	0	12392.5
Xema, QLQPFPQPQLPY Substitution Scan (PEP20185101069)	14	62	VLQPFPQPQLPY	13859	125.35	13733.6	13738	0	13738
Xema, QLQPFPQPQLPY Substitution Scan (PEP20185101069)	14	21	WLQPFPQPQLPY	88.55	125.35	0	0	0	0	0	0	0
Xema, QLQPFPQPQLPY Substitution Scan (PEP20185101069)	14	42	WLQPFPQPQLPY	483.72	125.35	358.37	0	0	0
Xema, QLQPFPQPQLPY Substitution Scan (PEP20185101069)	14	63	WLQPFPQPQLPY	181.42	125.35	56.07	0	0	0
Xema, QLQPFPQPQLPY Substitution Scan (PEP20185101069)	14	22	YLQPFPQPQLPY	1468.13	125.35	1342.78	941.5	0	941.5	706.833	471.222	0.666667
Xema, QLQPFPQPQLPY Substitution Scan (PEP20185101069)	14	43	YLQPFPQPQLPY	431.21	125.35	305.86	0	0	0
Xema, QLQPFPQPQLPY Substitution Scan (PEP20185101069)	14	64	YLQPFPQPQLPY	1374.91	125.35	1249.55	1179	0	1179

## Sheet: Calculation QLQPFPQPQLPY
#Substituting peptide spots
	Y	P	L	Q	P	Q	P	F	P	Q	L	Q
A	QLQPFPQPQLPA	QLQPFPQPQLAY	QLQPFPQPQAPY	QLQPFPQPALPY	QLQPFPQAQLPY	QLQPFPAPQLPY	QLQPFAQPQLPY	QLQPAPQPQLPY	QLQAFPQPQLPY	QLAPFPQPQLPY	QAQPFPQPQLPY	ALQPFPQPQLPY
C	QLQPFPQPQLPC	QLQPFPQPQLCY	QLQPFPQPQCPY	QLQPFPQPCLPY	QLQPFPQCQLPY	QLQPFPCPQLPY	QLQPFCQPQLPY	QLQPCPQPQLPY	QLQCFPQPQLPY	QLCPFPQPQLPY	QCQPFPQPQLPY	CLQPFPQPQLPY
D	QLQPFPQPQLPD	QLQPFPQPQLDY	QLQPFPQPQDPY	QLQPFPQPDLPY	QLQPFPQDQLPY	QLQPFPDPQLPY	QLQPFDQPQLPY	QLQPDPQPQLPY	QLQDFPQPQLPY	QLDPFPQPQLPY	QDQPFPQPQLPY	DLQPFPQPQLPY
E	QLQPFPQPQLPE	QLQPFPQPQLEY	QLQPFPQPQEPY	QLQPFPQPELPY	QLQPFPQEQLPY	QLQPFPEPQLPY	QLQPFEQPQLPY	QLQPEPQPQLPY	QLQEFPQPQLPY	QLEPFPQPQLPY	QEQPFPQPQLPY	ELQPFPQPQLPY
F	QLQPFPQPQLPF	QLQPFPQPQLFY	QLQPFPQPQFPY	QLQPFPQPFLPY	QLQPFPQFQLPY	QLQPFPFPQLPY	QLQPFFQPQLPY	QLQPFPQPQLPY	QLQFFPQPQLPY	QLFPFPQPQLPY	QFQPFPQPQLPY	FLQPFPQPQLPY
G	QLQPFPQPQLPG	QLQPFPQPQLGY	QLQPFPQPQGPY	QLQPFPQPGLPY	QLQPFPQGQLPY	QLQPFPGPQLPY	QLQPFGQPQLPY	QLQPGPQPQLPY	QLQGFPQPQLPY	QLGPFPQPQLPY	QGQPFPQPQLPY	GLQPFPQPQLPY
H	QLQPFPQPQLPH	QLQPFPQPQLHY	QLQPFPQPQHPY	QLQPFPQPHLPY	QLQPFPQHQLPY	QLQPFPHPQLPY	QLQPFHQPQLPY	QLQPHPQPQLPY	QLQHFPQPQLPY	QLHPFPQPQLPY	QHQPFPQPQLPY	HLQPFPQPQLPY
I	QLQPFPQPQLPI	QLQPFPQPQLIY	QLQPFPQPQIPY	QLQPFPQPILPY	QLQPFPQIQLPY	QLQPFPIPQLPY	QLQPFIQPQLPY	QLQPIPQPQLPY	QLQIFPQPQLPY	QLIPFPQPQLPY	QIQPFPQPQLPY	ILQPFPQPQLPY
K	QLQPFPQPQLPK	QLQPFPQPQLKY	QLQPFPQPQKPY	QLQPFPQPKLPY	QLQPFPQKQLPY	QLQPFPKPQLPY	QLQPFKQPQLPY	QLQPKPQPQLPY	QLQKFPQPQLPY	QLKPFPQPQLPY	QKQPFPQPQLPY	KLQPFPQPQLPY
L	QLQPFPQPQLPL	QLQPFPQPQLLY	QLQPFPQPQLPY	QLQPFPQPLLPY	QLQPFPQLQLPY	QLQPFPLPQLPY	QLQPFLQPQLPY	QLQPLPQPQLPY	QLQLFPQPQLPY	QLLPFPQPQLPY	QLQPFPQPQLPY	LLQPFPQPQLPY
M	QLQPFPQPQLPM	QLQPFPQPQLMY	QLQPFPQPQMPY	QLQPFPQPMLPY	QLQPFPQMQLPY	QLQPFPMPQLPY	QLQPFMQPQLPY	QLQPMPQPQLPY	QLQMFPQPQLPY	QLMPFPQPQLPY	QMQPFPQPQLPY	MLQPFPQPQLPY
N	QLQPFPQPQLPN	QLQPFPQPQLNY	QLQPFPQPQNPY	QLQPFPQPNLPY	QLQPFPQNQLPY	QLQPFPNPQLPY	QLQPFNQPQLPY	QLQPNPQPQLPY	QLQNFPQPQLPY	QLNPFPQPQLPY	QNQPFPQPQLPY	NLQPFPQPQLPY
P	QLQPFPQPQLPP	QLQPFPQPQLPY	QLQPFPQPQPPY	QLQPFPQPPLPY	QLQPFPQPQLPY	QLQPFPPPQLPY	QLQPFPQPQLPY	QLQPPPQPQLPY	QLQPFPQPQLPY	QLPPFPQPQLPY	QPQPFPQPQLPY	PLQPFPQPQLPY
Q	QLQPFPQPQLPQ	QLQPFPQPQLQY	QLQPFPQPQQPY	QLQPFPQPQLPY	QLQPFPQQQLPY	QLQPFPQPQLPY	QLQPFQQPQLPY	QLQPQPQPQLPY	QLQQFPQPQLPY	QLQPFPQPQLPY	QQQPFPQPQLPY	QLQPFPQPQLPY
R	QLQPFPQPQLPR	QLQPFPQPQLRY	QLQPFPQPQRPY	QLQPFPQPRLPY	QLQPFPQRQLPY	QLQPFPRPQLPY	QLQPFRQPQLPY	QLQPRPQPQLPY	QLQRFPQPQLPY	QLRPFPQPQLPY	QRQPFPQPQLPY	RLQPFPQPQLPY
S	QLQPFPQPQLPS	QLQPFPQPQLSY	QLQPFPQPQSPY	QLQPFPQPSLPY	QLQPFPQSQLPY	QLQPFPSPQLPY	QLQPFSQPQLPY	QLQPSPQPQLPY	QLQSFPQPQLPY	QLSPFPQPQLPY	QSQPFPQPQLPY	SLQPFPQPQLPY
T	QLQPFPQPQLPT	QLQPFPQPQLTY	QLQPFPQPQTPY	QLQPFPQPTLPY	QLQPFPQTQLPY	QLQPFPTPQLPY	QLQPFTQPQLPY	QLQPTPQPQLPY	QLQTFPQPQLPY	QLTPFPQPQLPY	QTQPFPQPQLPY	TLQPFPQPQLPY
V	QLQPFPQPQLPV	QLQPFPQPQLVY	QLQPFPQPQVPY	QLQPFPQPVLPY	QLQPFPQVQLPY	QLQPFPVPQLPY	QLQPFVQPQLPY	QLQPVPQPQLPY	QLQVFPQPQLPY	QLVPFPQPQLPY	QVQPFPQPQLPY	VLQPFPQPQLPY
W	QLQPFPQPQLPW	QLQPFPQPQLWY	QLQPFPQPQWPY	QLQPFPQPWLPY	QLQPFPQWQLPY	QLQPFPWPQLPY	QLQPFWQPQLPY	QLQPWPQPQLPY	QLQWFPQPQLPY	QLWPFPQPQLPY	QWQPFPQPQLPY	WLQPFPQPQLPY
Y	QLQPFPQPQLPY	QLQPFPQPQLYY	QLQPFPQPQYPY	QLQPFPQPYLPY	QLQPFPQYQLPY	QLQPFPYPQLPY	QLQPFYQPQLPY	QLQPYPQPQLPY	QLQYFPQPQLPY	QLYPFPQPQLPY	QYQPFPQPQLPY	YLQPFPQPQLPY
#Intensity of substituting peptide spots
	Y	P	L	Q	P	Q	P	F	P	Q	L	Q
A	12615.6	10086.8	14170.3	16211.3	4640.33	14842.3	5943.67	0	0	117.333	4958.5	2311.17
C	13482.1	12009	13757.9	12279	707.667	6166	0	0	0	2132.5	6201.67	2144.67
D	13258.4	12660.3	13400.2	33157.3	5781.17	18659.5	0	120.333	292.5	2445.67	1642.33	932.333
E	13579	12725.9	12571.6	41552.7	16790	44905.3	184.667	27	0	19769.2	10727	999
F	13141.4	11766.7	11897.6	10861.3	2949.83	3109.67	4378	20592.5	0	0	24944.5	2977.67
G	13389.2	12026.7	12023.3	12318.2	1605.67	16952.3	0	0	146.167	0	341.167	2690.33
H	16545.3	12640.8	12160	16397.6	6738.5	19515.8	0	104.667	58.1667	3839.33	11353.3	3449.33
I	15058.8	12991.9	11159.7	15442.4	2135.67	9417.83	0	4.5	0	24106.8	10577.5	5095.17
K	3512.67	12880.6	11039.9	14945.9	2648.5	5778.5	813.667	1405.5	0	1698.83	2015.17	1006.33
L	13418.2	13010	20592.5	15683.6	2928.17	6536	76	51.5	607.833	1704.67	20592.5	3239.17
M	20019.3	13026.9	23725.3	16174.8	15284.8	32014.7	0	240.667	0	9853	59683	948
N	21715.7	12586.5	22520	15017.2	2938.33	19848	0	230.667	1193.5	4489.33	6947.5	38618.7
P	7468.33	20592.5	19692.3	13980.2	20592.5	29088.5	20592.5	2120.67	20592.5	0	2804.67	15135.8
Q	7430.33	11131.8	30677.8	20592.5	4937	20592.5	0	1055.83	70	20592.5	55834.7	20592.5
R	9564.67	11117.2	13358.7	10722	3989.17	12641.2	4061.33	2259	1317.83	0	6609.67	1000.33
S	10429	12553.3	19049.8	18274.3	4865.33	14106.3	0	0	1144.5	12269.5	2182	2036.33
T	15564	15135	19523.5	22723.8	5800.5	18502.7	1087.67	891.833	0	38255.5	3462	3290.33
V	23305.8	12630	21998.2	21798.3	4608.17	20997.3	347.5	0	0	36226.2	9303.83	11959.3
W	3576.83	3476.33	8454	5696	62	742.5	0	4883.67	285	0	7962.17	0
Y	20592.5	7486.5	13914.8	8244.5	632.667	3267.17	2.33333	36	0	0	13613	706.833
Mean	13383.4	12126.7	16284.4	17103.7	5531.8	15884.2	1874.37	1701.22	1285.4	8875.02	13087.8	5956.67
Maximum	23305.8	20592.5	30677.8	41552.7	20592.5	44905.3	20592.5	20592.5	20592.5	38255.5	59683	38618.7
Wild Type Peptide	20592.5	20592.5	20592.5	20592.5	20592.5	20592.5	20592.5	20592.5	20592.5	20592.5	20592.5	20592.5
Max. AA	V	P	Q	E	P	E	P	F	P	T	M	N
Max/Mean	1.7414	1.69811	1.88388	2.42946	3.72257	2.82704	10.9864	12.1046	16.0203	4.31047	4.5602	6.48327
Max/Native	1.13176	1	1.48975	2.01785	1	2.18066	1	1	1	1.85774	2.89828	1.87537
	Y	P	L	Q	P	Q	P	F	P	Q	L	Q			Y	P	L	Q	P	Q	P	F	P	Q	L	Q
A	0.942632	0.831785	0.870178	0.947829	0.838847	0.934408	3.17102	-1e-08	-1e-08	0.0132206	0.378864	0.387996		A	0.612629	0.489829	0.688128	0.787243	0.22534	0.720763	0.288632	-1e-08	-1e-08	0.00569785	0.240791	0.112233
C	1.00738	0.990289	0.844854	0.717917	0.127927	0.388184	-2e-08	-2e-08	-2e-08	0.240281	0.473851	0.360045		C	0.654707	0.583171	0.668102	0.596284	0.0343652	0.299429	-1e-08	-1e-08	-1e-08	0.103557	0.301161	0.104148
D	0.990666	1.044	0.822885	1.93861	1.04508	1.17472	-3e-08	0.0707336	0.227555	0.275567	0.125486	0.156519		D	0.643847	0.6148	0.650729	1.61016	0.280741	0.906129	-1e-08	0.00584353	0.0142042	0.118765	0.0797538	0.0452753
E	1.01462	1.04941	0.772003	2.42946	3.03518	2.82704	0.098522	0.0158709	-4e-08	2.22751	0.819618	0.167711		E	0.659413	0.617985	0.610492	2.01785	0.815344	2.18066	0.00896764	0.00131114	-1e-08	0.960016	0.520917	0.0485127
F	0.981918	0.97031	0.730615	0.63503	0.53325	0.195771	2.33572	12.1046	-5e-08	-5e-08	1.90593	0.499888		F	0.638161	0.571406	0.577763	0.52744	0.143248	0.151009	0.212601	1	-1e-08	-1e-08	1.21134	0.144599
G	1.00044	0.991753	0.738335	0.720207	0.290261	1.06724	-6e-08	-6e-08	0.113713	-6e-08	0.0260675	0.451651		G	0.650198	0.584034	0.583868	0.598186	0.0779732	0.823227	-1e-08	-1e-08	0.00709803	-1e-08	0.0165675	0.130646
H	1.23626	1.04239	0.746729	0.958719	1.21814	1.22863	-7e-08	0.0615244	0.0452517	0.4326	0.867474	0.579071		H	0.803462	0.613852	0.590506	0.796288	0.32723	0.947714	-1e-08	0.00508274	0.00282464	0.186443	0.551332	0.167504
I	1.12519	1.07134	0.6853	0.902872	0.386071	0.592905	-8e-08	0.00264508	-8e-08	2.71626	0.808195	0.855372		I	0.731276	0.630903	0.541929	0.749903	0.103711	0.457342	-1e-08	0.000218516	-1e-08	1.17066	0.513657	0.247428
K	0.262465	1.06216	0.677943	0.873843	0.478777	0.363789	0.434102	0.826172	-9e-08	0.191417	0.153973	0.168942		K	0.17058	0.625497	0.53611	0.725792	0.128615	0.280611	0.0395127	0.0682529	-1e-08	0.0824975	0.097859	0.0488688
L	1.0026	1.07284	1.26456	0.916973	0.529333	0.411478	0.0405469	0.0302723	0.472874	0.192075	1.57341	0.543788		L	0.651603	0.631783	1	0.761615	0.142195	0.317396	0.00369065	0.0025009	0.0295171	0.0827808	1	0.157298
M	1.49584	1.07423	1.45694	0.945693	2.76308	2.0155	-1.1e-07	0.141467	-1.1e-07	1.11019	4.5602	0.159149		M	0.972164	0.632604	1.15213	0.785469	0.742251	1.55467	-1e-08	0.0116871	-1e-08	0.478474	2.89828	0.0460361
N	1.62259	1.03791	1.38292	0.878009	0.531171	1.24954	1e-08	0.135589	0.928503	0.505839	0.530837	6.48327		N	1.05454	0.611215	1.0936	0.729252	0.142689	0.963844	-1e-08	0.0112015	0.0579579	0.218008	0.337379	1.87537
P	0.558031	1.69811	1.20928	0.81738	3.72257	1.83128	10.9864	1.24656	16.0203	2e-08	0.214296	2.54099		P	0.362672	1	0.956285	0.678895	1	1.41257	1	0.102982	1	-1e-08	0.136198	0.735015
Q	0.555192	0.917958	1.88388	1.20399	0.892476	1.29642	3e-08	0.620634	0.0544577	2.32028	4.26616	3.45706		Q	0.360826	0.540576	1.48975	1	0.239747	1	-1e-08	0.0512726	0.00339928	1	2.7114	1
R	0.714669	0.916748	0.820336	0.626884	0.721133	0.795832	2.16677	1.32787	1.02523	4e-08	0.505025	0.167935		R	0.464472	0.539864	0.648714	0.520674	0.193719	0.613871	0.197223	0.1097	0.0639957	-1e-08	0.320974	0.0485774
S	0.779251	1.03518	1.16982	1.06845	0.879521	0.888073	5e-08	5e-08	0.890383	1.38248	0.16672	0.341858		S	0.506445	0.609606	0.925084	0.887425	0.236267	0.685021	-1e-08	-1e-08	0.0555784	0.595823	0.105961	0.0988869
T	1.16294	1.24807	1.19891	1.3286	1.04857	1.16485	0.580284	0.524232	6e-08	4.31047	0.264521	0.552378		T	0.755808	0.734975	0.948086	1.1035	0.28168	0.898513	0.0528185	0.0433086	-1e-08	1.85774	0.168119	0.159783
V	1.7414	1.0415	1.35088	1.27448	0.833032	1.3219	0.185396	7e-08	7e-08	4.08181	0.710878	2.00772		V	1.13176	0.613329	1.06826	1.05855	0.223778	1.01966	0.016875	-1e-08	-1e-08	1.75919	0.451806	0.58076
W	0.26726	0.286667	0.519148	0.333028	0.011208	0.0467446	8e-08	2.87069	0.221721	8e-08	0.608365	8e-08		W	0.173696	0.168815	0.410537	0.276605	0.00301079	0.0360567	-1e-08	0.237157	0.01384	-1e-08	0.386653	-1e-08
Y	1.53867	0.617355	0.85449	0.482032	0.114369	0.205687	0.00124495	0.0211614	9e-08	9e-08	1.04013	0.118663		Y	1	0.363554	0.675722	0.400363	0.0307231	0.158658	0.0001133	0.0017482	-1e-08	-1e-08	0.661065	0.0343247
	Y	P	L	Q	P	Q	P	F	P	Q	L	Q			Y	P	L	Q	P	Q	P	F	P	Q	L	Q
	1.7414	1.69811	1.88388	2.42946	3.72257	2.82704	10.9864	12.1046	16.0203	4.31047	4.5602	6.48327		A	0.612629	0.489829	0.688128	0.787243	0.22534	0.720763	0.288632	-1e-08	-1e-08	0.00569785	0.240791	0.112233
	1.62259	1.24807	1.45694	1.93861	3.03518	2.0155	3.17102	2.87069	1.02523	4.08181	4.26616	3.45706		C	0.654707	0.583171	0.668102	0.596284	0.0343652	0.299429	-1e-08	-1e-08	-1e-08	0.103557	0.301161	0.104148
	1.53867	1.07423	1.38292	1.3286	2.76308	1.83128	2.33572	1.32787	0.928503	2.71626	1.90593	2.54099		D	0.643847	0.6148	0.650729	1.61016	0.280741	0.906129	-1e-08	0.00584353	0.0142042	0.118765	0.0797538	0.0452753
	1.49584	1.07284	1.35088	1.27448	1.21814	1.3219	2.16677	1.24656	0.890383	2.32028	1.57341	2.00772		E	0.659413	0.617985	0.610492	2.01785	0.815344	2.18066	0.00896764	0.00131114	-1e-08	0.960016	0.520917	0.0485127
	1.23626	1.07134	1.26456	1.20399	1.04857	1.29642	0.580284	0.826172	0.472874	2.22751	1.04013	0.855372		F	0.638161	0.571406	0.577763	0.52744	0.143248	0.151009	0.212601	1	-1e-08	-1e-08	1.21134	0.144599
	1.16294	1.06216	1.20928	1.06845	1.04508	1.24954	0.434102	0.620634	0.227555	1.38248	0.867474	0.579071		G	0.650198	0.584034	0.583868	0.598186	0.0779732	0.823227	-1e-08	-1e-08	0.00709803	-1e-08	0.0165675	0.130646
	1.12519	1.04941	1.19891	0.958719	0.892476	1.22863	0.185396	0.524232	0.221721	1.11019	0.819618	0.552378		H	0.803462	0.613852	0.590506	0.796288	0.32723	0.947714	-1e-08	0.00508274	0.00282464	0.186443	0.551332	0.167504
	1.01462	1.044	1.16982	0.947829	0.879521	1.17472	0.098522	0.141467	0.113713	0.505839	0.808195	0.543788		I	0.731276	0.630903	0.541929	0.749903	0.103711	0.457342	-1e-08	0.000218516	-1e-08	1.17066	0.513657	0.247428
	1.00738	1.04239	0.870178	0.945693	0.838847	1.16485	0.0405469	0.135589	0.0544577	0.4326	0.710878	0.499888		K	0.17058	0.625497	0.53611	0.725792	0.128615	0.280611	0.0395127	0.0682529	-1e-08	0.0824975	0.097859	0.0488688
	1.0026	1.0415	0.85449	0.916973	0.833032	1.06724	0.00124495	0.0707336	0.0452517	0.275567	0.608365	0.451651		L	0.651603	0.631783	1	0.761615	0.142195	0.317396	0.00369065	0.0025009	0.0295171	0.0827808	1	0.157298
	1.00044	1.03791	0.844854	0.902872	0.721133	0.934408	8e-08	0.0615244	9e-08	0.240281	0.530837	0.387996		M	0.972164	0.632604	1.15213	0.785469	0.742251	1.55467	-1e-08	0.0116871	-1e-08	0.478474	2.89828	0.0460361
	0.990666	1.03518	0.822885	0.878009	0.53325	0.888073	5e-08	0.0302723	7e-08	0.192075	0.505025	0.360045		N	1.05454	0.611215	1.0936	0.729252	0.142689	0.963844	-1e-08	0.0112015	0.0579579	0.218008	0.337379	1.87537
	0.981918	0.991753	0.820336	0.873843	0.531171	0.795832	3e-08	0.0211614	6e-08	0.191417	0.473851	0.341858		P	0.362672	1	0.956285	0.678895	1	1.41257	1	0.102982	1	-1e-08	0.136198	0.735015
	0.942632	0.990289	0.772003	0.81738	0.529333	0.592905	1e-08	0.0158709	-1e-08	0.0132206	0.378864	0.168942		Q	0.360826	0.540576	1.48975	1	0.239747	1	-1e-08	0.0512726	0.00339928	1	2.7114	1
	0.779251	0.97031	0.746729	0.720207	0.478777	0.411478	-2e-08	0.00264508	-2e-08	9e-08	0.264521	0.167935		R	0.464472	0.539864	0.648714	0.520674	0.193719	0.613871	0.197223	0.1097	0.0639957	-1e-08	0.320974	0.0485774
	0.714669	0.917958	0.738335	0.717917	0.386071	0.388184	-3e-08	7e-08	-4e-08	8e-08	0.214296	0.167711		S	0.506445	0.609606	0.925084	0.887425	0.236267	0.685021	-1e-08	-1e-08	0.0555784	0.595823	0.105961	0.0988869
	0.558031	0.916748	0.730615	0.63503	0.290261	0.363789	-6e-08	5e-08	-5e-08	4e-08	0.16672	0.159149		T	0.755808	0.734975	0.948086	1.1035	0.28168	0.898513	0.0528185	0.0433086	-1e-08	1.85774	0.168119	0.159783
	0.555192	0.831785	0.6853	0.626884	0.127927	0.205687	-7e-08	-1e-08	-8e-08	2e-08	0.153973	0.156519		V	1.13176	0.613329	1.06826	1.05855	0.223778	1.01966	0.016875	-1e-08	-1e-08	1.75919	0.451806	0.58076
	0.26726	0.617355	0.677943	0.482032	0.114369	0.195771	-8e-08	-2e-08	-9e-08	-5e-08	0.125486	0.118663		W	0.173696	0.168815	0.410537	0.276605	0.00301079	0.0360567	-1e-08	0.237157	0.01384	-1e-08	0.386653	-1e-08
	0.262465	0.286667	0.519148	0.333028	0.011208	0.0467446	-1.1e-07	-6e-08	-1.1e-07	-6e-08	0.0260675	8e-08		Y	1	0.363554	0.675722	0.400363	0.0307231	0.158658	0.0001133	0.0017482	-1e-08	-1e-08	0.661065	0.0343247
	Y	P	L	Q	P	Q	P	F	P	Q	L	Q
	V	P	Q	E	P	E	P	F	P	T	M	N
	N	T	M	D	E	M	A	W	R	V	Q	Q
	Y	M	N	T	M	P	F	R	N	I	F	P
	M	L	V	V	H	V	R	P	S	Q	L	V
	H	I	L	Q	T	Q	T	K	L	E	Y	I
	T	K	P	S	D	N	K	Q	D	S	H	H
	I	E	T	H	Q	H	V	T	W	M	E	T
	E	D	S	A	S	D	E	M	G	N	I	L
	C	H	A	M	A	T	L	N	Q	H	V	F
	L	V	Y	L	V	G	Y	D	H	D	W	G
	G	N	C	I	R	A	W	H	Y	C	N	A
	D	S	D	N	F	S	S	L	V	L	R	C
	F	G	R	K	N	R	Q	Y	T	K	C	S
	A	C	E	P	L	I	N	E	A	A	A	K
	S	F	H	G	K	L	C	I	C	Y	T	R
	R	Q	G	C	I	C	D	V	E	W	P	E
	P	R	F	F	G	K	G	S	F	R	S	M
	Q	A	I	R	C	Y	H	A	I	P	K	D
	W	Y	K	Y	Y	F	I	C	K	F	D	Y
	K	W	W	W	W	W	M	G	M	G	G	W
