# Supplementary material for: X6: A Novel Antibody for Potential Use in Gluten Quantification
Source: Molecules. 2020 Jul 8;25(14):3107. doi: 10.3390/molecules25143107 (PMC7397180; doi:10.3390/molecules25143107)
Supplement: Supplementary file 1 [file molecules-25-03107-s001.zip › supplementary/S3 Antibody Characteristics.xlsx]

## Sheet: Лист1
Clone ID	Isotype	DGP (Zedira)	Zein	Hordein	Secalin	26mer-gamma gliadin peptide (Zedira G051)	33mer-alpha gliadin peptide (Zedira G052)	Carrier protein control (Zedira G055)
XGY1	IgG1	DGP negative	-	+++	+++	++	-	-
XGY2	IgG2a	negative	+/-	+/-	-	NA	NA	NA
XGY3	IgG1	DGP1 +++ DGP2,4+++	-	+	-	NA	NA	NA
X4	IgG1	DGP1+++ DGP2+++ DGP4+++	+/-	+++	+++	+++	++	-
XGY5	IgG1	all +-	-	+	+	++	-	-
X6	IgG1	DGP1 negative DGP2 2+ DGP4 4+	+/-	++	++	++++	+	-
XGY7	IgG1	negative	-	+	+	-	-	-
XGY8	IgG1	negative	-	+	-	NA	NA	NA
XGY9	IgG1	negative	+/-	++	++	-	-	-
X10	IgG1	DGP1+++ DGP2+++ DGP4+++	-	++	++	++	++	-
XGY11	IgG1	negative/+-	-	+	-	NA	NA	NA
XGY12	IgG1	negative/+-	-	++	-	NA	NA	NA
XGY13	IgM		++	+	+	NA	NA	NA
XGY14	IgG1	negative	-	++	-	NA	NA	NA
XGY15	IgG1	negative	-	+	-	NA	NA	NA
XGY16	IgG1	negative	+	++	-	NA	NA	NA
XGY17	IgG1	+-	+	+	-	NA	NA	NA
XGY18	IgG1	DGP4 only 1+	-	+	+	-	-	-
XGY19	IgG1	DGP4 +-	++	++	++	NA	NA	NA
XGY20	IgG1		+/-	++	++	+	-	-
XGY22	IgM	negative	-	++	++	NA	NA	NA
XGY24	IgG1	negative	+/-	+++	++	-	-	-
XGY21	IgG1	negative	-			-	-	-
XGY23	IgG1	negative	++	+		-	-	-
XGY25	IgM	DGP1,2 no; DGP4 4+	-			NA	NA	NA
XGY26	IgG2b	DGP1 3+??	-	++	++	++	-	-
XH1	IgG1		-	+++	++	-	-	-
XH4	IgG1		-	+++	++	-	-	-
	S/N
+	>5
++	>10
+++	>15
++++	>20
	XEMA data
	reactive to both peptides
