# Supplementary material for: X6: A Novel Antibody for Potential Use in Gluten Quantification
Source: Molecules. 2020 Jul 8;25(14):3107. doi: 10.3390/molecules25143107 (PMC7397180; doi:10.3390/molecules25143107)
Supplement: Supplementary file 1 [file molecules-25-03107-s001.zip › supplementary/S4 Correlation Data.csv]

Product ID	Type	Origin	G12	X6	R5	Product ID
1	flour	buckwheat	8,835	11,628	14,473	1
7	flour	hemp	6,736	5,4328	13,082	7
15	flour	flax	5,902	14,2672	7	15
21	bakery	mixed	10,267	12,884	17,242	21
22	bakery	amaranth	31,24	41,256	48,964	22
23	bakery	mixed	5,947	7,0432	11,761	23
31	unprocessed	millet	30,064	64,9648	71,249	31
34	snack	corn	5,729	6,88	5,772	34
57	bakery	mixed	18,542	14,7336	20,223	57
67	flour	buckwheat	16,685	18,396	22,546	67
68	flour	flax	8,493	19,8032	11,319	68
69	snack	corn	7,095	9,3072	7,53	69
71	snack	mixed	16,427	20,4584	24,291	71
72	snack	corn	56,035	37,2736	45,956	72
73	bakery	mixed	6,452	6,8512	6,62	73
77	bakery	mixed	8,713	9,8616	9,084	77
78	bakery	mixed	9,54	8,5816	7,495	78
79	bakery	mixed	14,023	17,8648	16,257	79
80	bakery	mixed	13,882	17,416	17,891	80
